# Supplementary material for: 4-Methyl­anilinium p-toluene­sulfonate
Source: Acta Crystallogr Sect E Struct Rep Online. 2010 Jun 26;66(Pt 7):o1794. doi: 10.1107/S1600536810021537 (PMC3006818; doi:10.1107/S1600536810021537)
Supplement: Supplementary file 2 [file e-66-o1794-Isup2.hkl]

# 
# h,k,l, Fc-squared, Fo-squared, sigma(Fo-squared) and status flag 
# 
data_I
_shelx_title ' f                      R =  New: P21' 
_shelx_refln_list_code          4 
_shelx_F_calc_maximum       64.47 
_exptl_crystal_F_000       296.00 
_reflns_d_resolution_high  0.7706 
 
loop_ 
 _symmetry_equiv_pos_as_xyz 
 'x, y, z' 
 '-x, y+1/2, -z' 
 
_cell_length_a     5.7750 
_cell_length_b     9.0260 
_cell_length_c    13.3500 
_cell_angle_alpha  90.000 
_cell_angle_beta   96.344 
_cell_angle_gamma  90.000 
 
_shelx_F_squared_multiplier     1.000 
 
loop_ 
 _refln_index_h 
 _refln_index_k 
 _refln_index_l 
 _refln_F_squared_calc 
 _refln_F_squared_meas 
 _refln_F_squared_sigma 
 _refln_observed_status 
   1 -11   0       57.71       47.39     11.84 o 
   2 -11   0       55.09       57.09      6.60 o 
   0 -10   0       22.80       22.07      2.42 o 
   1 -10   0       30.32       24.46      7.69 o 
   2 -10   0        5.37        7.51      2.47 o 
   3 -10   0       31.41       24.38      6.52 o 
   1  -9   0       49.64       47.58      2.92 o 
   2  -9   0       46.25       49.71      4.31 o 
   3  -9   0       23.29       27.25      4.04 o 
   4  -9   0        1.03       -0.22      2.59 o 
   0  -8   0      197.72      204.54      8.44 o 
   1  -8   0       72.47       69.26      3.83 o 
   2  -8   0       49.53       53.90     11.23 o 
   3  -8   0       21.96       26.88      2.90 o 
   4  -8   0       16.78       15.90      3.32 o 
   5  -8   0       21.88       23.48      5.90 o 
   1  -7   0       75.00       77.38      3.39 o 
   2  -7   0       55.64       52.66      4.17 o 
   3  -7   0      164.95      170.74      7.93 o 
   4  -7   0       70.85       69.46      4.34 o 
   5  -7   0       83.53      100.89      5.16 o 
   1  -6   0        2.66        1.49      1.12 o 
   2  -6   0       34.73       38.59      1.44 o 
   3  -6   0       65.62       68.05      4.01 o 
   4  -6   0       25.61       26.84      3.60 o 
   5  -6   0       15.11       21.93      4.13 o 
   6  -6   0       45.12       45.83      4.35 o 
   1  -5   0      258.68      248.57      4.15 o 
   2  -5   0        6.07        3.96      0.66 o 
   3  -5   0       75.88       84.67      4.95 o 
   4  -5   0      303.93      295.93     12.34 o 
   5  -5   0      128.41      129.99      5.34 o 
   6  -5   0       17.01       15.25      2.44 o 
   0  -4   0      843.49      847.67      8.50 o 
   1  -4   0      139.08      144.60      2.19 o 
   2  -4   0       38.04       36.84      2.26 o 
   3  -4   0      316.77      312.03      5.17 o 
   4  -4   0      507.25      507.92     10.66 o 
   5  -4   0       10.11        6.63      2.69 o 
   6  -4   0       41.21       41.67      3.46 o 
   7  -4   0       11.10       11.32      3.70 o 
   1  -3   0      195.18      175.18      1.67 o 
   2  -3   0       34.41       35.81      1.78 o 
   3  -3   0      133.27      115.75      2.52 o 
   4  -3   0       32.34       25.44      3.83 o 
   5  -3   0       68.30       67.97      4.02 o 
   6  -3   0       77.78       86.56      3.32 o 
   7  -3   0       15.99       14.49      2.20 o 
   0  -2   0     1704.65     1539.15     20.83 o 
   1  -2   0      248.47      253.51      1.75 o 
   2  -2   0        6.39        7.06      1.20 o 
   3  -2   0      118.65      135.16      2.88 o 
   4  -2   0      176.23      171.41      5.74 o 
   5  -2   0        7.88        5.00      2.32 o 
   6  -2   0       18.69       16.54      3.69 o 
   7  -2   0       35.95       39.91      2.40 o 
   1  -1   0     1084.21     1039.42      9.12 o 
   2  -1   0      805.52      745.01      8.00 o 
   3  -1   0      481.99      500.98      6.83 o 
   4  -1   0       19.90       23.87      2.55 o 
   5  -1   0       46.48       49.40      3.49 o 
   6  -1   0        2.55        0.43      0.89 o 
   7  -1   0        2.19        4.23      3.25 o 
   1   0   0      717.48      655.20      8.40 o 
   2   0   0      552.38      469.38      5.50 o 
   3   0   0        8.16        4.93      1.01 o 
   4   0   0      294.67      331.38      7.72 o 
   5   0   0       16.42       13.02      1.69 o 
   6   0   0        0.01        0.38      0.92 o 
   7   0   0       36.70       46.99     10.56 o 
   1   1   0     1081.04     1018.70     10.37 o 
   2   1   0      813.97      754.85      6.79 o 
   3   1   0      481.81      490.17      8.24 o 
   4   1   0       18.65       21.62      4.40 o 
   5   1   0       46.43       45.65      3.32 o 
   6   1   0        2.24        2.42      1.53 o 
   7   1   0        2.19        1.72      2.87 o 
   0   2   0     1715.49     1560.26     21.26 o 
   1   2   0      254.59      257.44      2.03 o 
   2   2   0        6.80        7.84      0.56 o 
   3   2   0      126.22      139.34      5.64 o 
   4   2   0      175.60      175.30      4.20 o 
   5   2   0        7.96        5.33      1.06 o 
   6   2   0       19.01       20.84      3.23 o 
   7   2   0       34.59       32.00      4.34 o 
   1   3   0      192.32      173.51      2.61 o 
   2   3   0       38.97       42.31      1.52 o 
   3   3   0      136.15      116.04      3.41 o 
   4   3   0       30.81       26.23      1.88 o 
   5   3   0       66.53       69.49      4.39 o 
   6   3   0       76.89       88.17      8.12 o 
   7   3   0       16.12       15.37      2.75 o 
   0   4   0      865.82      905.58      9.15 o 
   1   4   0      143.99      147.86      3.33 o 
   2   4   0       37.22       37.08      3.31 o 
   3   4   0      313.40      303.34      5.08 o 
   4   4   0      507.85      533.31     11.64 o 
   5   4   0       10.15       11.51      1.96 o 
   6   4   0       41.63       42.90      6.61 o 
   1   5   0      258.38      256.97      3.78 o 
   2   5   0        4.82        2.52      1.21 o 
   3   5   0       77.93       82.72      3.00 o 
   4   5   0      303.56      321.82      9.34 o 
   5   5   0      126.32      117.17      4.07 o 
   6   5   0       16.09       13.60      3.31 o 
   0   6   0       58.70       73.58      3.47 o 
   1   6   0        3.18        3.41      1.10 o 
   2   6   0       35.02       40.43      2.72 o 
   3   6   0       63.32       67.27      4.04 o 
   4   6   0       26.26       25.29      4.53 o 
   5   6   0       14.75       12.25      3.29 o 
   6   6   0       46.05       43.88      6.64 o 
   1   7   0       73.98       79.50      3.04 o 
   2   7   0       53.86       49.65      2.49 o 
   3   7   0      165.11      175.36      6.64 o 
   4   7   0       70.97       64.00      3.40 o 
   5   7   0       84.03       99.72     11.43 o 
   0   8   0      193.70      190.33      6.15 o 
   1   8   0       70.87       71.83      3.43 o 
   2   8   0       50.33       50.24      3.18 o 
   3   8   0       22.01       23.79      3.91 o 
   4   8   0       16.77       15.51      2.53 o 
   5   8   0       22.26       20.77      4.17 o 
   1   9   0       48.87       45.64      3.83 o 
   2   9   0       45.42       36.60      6.87 o 
   3   9   0       22.49       23.47      4.26 o 
   4   9   0        1.15        1.83      1.57 o 
   0  10   0       22.51       21.38      5.42 o 
   1  10   0       29.38       23.67      6.77 o 
   2  10   0        5.52        1.81      1.45 o 
   3  10   0       31.45       23.82      5.59 o 
   1  11   0       58.26       61.03      4.50 o 
   2  11   0       55.53       49.45      7.69 o 
  -2 -11   1        2.36       10.41      3.07 o 
  -1 -11   1        9.63       10.98      3.08 o 
   1 -11   1        6.48        8.70      1.64 o 
   2 -11   1        1.27        2.39      1.68 o 
  -3 -10   1       80.91       75.91      6.96 o 
  -2 -10   1       18.03       19.99      3.21 o 
  -1 -10   1        5.22        7.88      2.90 o 
   0 -10   1       14.70       20.15      2.18 o 
   1 -10   1       86.38       88.37      3.58 o 
   2 -10   1       11.04        8.42      3.98 o 
   3 -10   1        5.07        6.53      2.93 o 
  -4  -9   1       26.67       33.64      3.96 o 
  -3  -9   1       58.33       53.06      7.40 o 
  -2  -9   1       28.64       32.34      2.96 o 
  -1  -9   1       60.76       61.69      3.00 o 
   0  -9   1       72.53       72.99      4.07 o 
   1  -9   1       18.43       18.25      2.25 o 
   2  -9   1       24.13       28.73      3.22 o 
   3  -9   1       13.98       11.20      2.83 o 
   4  -9   1       35.36       27.39      7.77 o 
  -5  -8   1       29.66       26.68      5.33 o 
  -4  -8   1       18.88       19.29      3.37 o 
  -3  -8   1       80.80       92.06      4.93 o 
  -2  -8   1       80.08       81.06      4.72 o 
  -1  -8   1        2.73        3.63      0.94 o 
   0  -8   1       51.58       46.90      2.38 o 
   1  -8   1       76.10       78.31      4.72 o 
   2  -8   1       32.74       30.59      3.40 o 
   3  -8   1       22.27       28.41      4.10 o 
   4  -8   1       20.61       19.58      3.39 o 
   5  -8   1        4.45        3.01      2.03 o 
  -6  -7   1        2.34        1.27      2.50 o 
  -5  -7   1       30.31       28.92      6.85 o 
  -4  -7   1       77.16       73.89      3.85 o 
  -3  -7   1      118.88      111.51      6.07 o 
  -2  -7   1        7.92       12.07      2.50 o 
  -1  -7   1       99.66       96.05      3.55 o 
   0  -7   1      191.31      184.59      7.37 o 
   1  -7   1       12.41       14.01      1.34 o 
   2  -7   1        2.51        4.80      2.34 o 
   3  -7   1       35.86       43.60      4.37 o 
   4  -7   1       22.64       26.54      5.31 o 
   5  -7   1       11.49       14.90      3.81 o 
  -6  -6   1       32.78       29.77      3.35 o 
  -5  -6   1       32.67       39.62      6.24 o 
  -4  -6   1       11.15        3.83      2.90 o 
  -3  -6   1      153.98      152.15      6.32 o 
  -2  -6   1      129.43      126.80      4.17 o 
  -1  -6   1       45.74       43.19      0.68 o 
   0  -6   1      133.15      126.31      2.74 o 
   1  -6   1      312.82      315.25      5.79 o 
   2  -6   1      124.60      114.54      3.36 o 
   3  -6   1       68.90       69.79      4.01 o 
   4  -6   1      175.55      179.93     10.64 o 
   5  -6   1       67.73       76.53      4.96 o 
   6  -6   1        1.39        6.20      2.92 o 
  -6  -5   1       14.85       27.77      3.57 o 
  -5  -5   1       13.06       13.68      3.71 o 
  -4  -5   1      156.53      163.59      7.41 o 
  -3  -5   1       45.19       43.70      3.42 o 
  -2  -5   1      236.79      242.85      3.11 o 
  -1  -5   1       79.82       97.23      2.47 o 
   0  -5   1      450.68      419.15      4.74 o 
   1  -5   1      513.62      549.16      6.92 o 
   2  -5   1      107.35      103.40      1.55 o 
   3  -5   1      458.29      418.65     15.26 o 
   4  -5   1       79.11       65.16      4.73 o 
   5  -5   1       35.28       35.89      3.30 o 
   6  -5   1       20.27       20.00      2.69 o 
  -7  -4   1       18.47       23.62      7.88 o 
  -6  -4   1       86.57       95.38      4.02 o 
  -5  -4   1      184.56      187.55     10.89 o 
  -4  -4   1      102.87      103.89      2.98 o 
  -3  -4   1       48.85       39.64      4.50 o 
  -2  -4   1      261.12      259.21      6.90 o 
  -1  -4   1      801.88      837.24     13.47 o 
   0  -4   1      100.31      108.68      1.63 o 
   1  -4   1      195.67      184.40      2.28 o 
   2  -4   1       62.98       66.53      1.65 o 
   3  -4   1      110.42      119.27      5.00 o 
   4  -4   1      154.00      142.47      4.40 o 
   5  -4   1       32.33       32.04      4.06 o 
   6  -4   1        5.16        9.06      4.43 o 
  -7  -3   1       35.21       37.06      5.08 o 
  -6  -3   1        3.97        7.14      2.67 o 
  -5  -3   1       51.37       49.23      3.43 o 
  -4  -3   1      403.00      406.46     10.37 o 
  -3  -3   1      293.14      267.79     14.13 o 
  -2  -3   1       44.13       44.41      2.17 o 
  -1  -3   1      251.08      230.67      2.73 o 
   0  -3   1      182.10      155.49      2.20 o 
   1  -3   1      491.60      507.34      5.48 o 
   2  -3   1       90.66       81.17      2.73 o 
   3  -3   1      191.65      181.34      2.64 o 
   4  -3   1       57.07       53.82      2.80 o 
   5  -3   1       31.12       27.28      2.47 o 
   6  -3   1        8.62       10.56      3.23 o 
   7  -3   1       13.25       10.14      2.64 o 
  -7  -2   1       54.62       58.49      2.91 o 
  -6  -2   1       28.05       32.52      2.22 o 
  -5  -2   1       29.36       31.26      2.95 o 
  -4  -2   1      183.64      185.50      6.06 o 
  -3  -2   1      872.91      936.81     38.17 o 
  -2  -2   1      228.04      201.48      3.23 o 
  -1  -2   1      284.57      280.55      1.94 o 
   0  -2   1     3887.59     3314.57     44.58 o 
   1  -2   1      467.53      442.37      3.33 o 
   2  -2   1       26.02       28.30      1.17 o 
   3  -2   1       25.09       27.96      0.96 o 
   4  -2   1      250.42      235.28     14.49 o 
   5  -2   1       43.47       47.43      2.77 o 
   6  -2   1       14.56       16.64      2.25 o 
   7  -2   1        1.24        3.84      1.61 o 
  -7  -1   1        2.97        2.52      1.20 o 
  -6  -1   1       17.79       15.85      1.97 o 
  -5  -1   1        0.70        3.60      0.88 o 
  -4  -1   1       83.69       89.60      3.08 o 
  -3  -1   1      130.40      149.01      3.10 o 
  -2  -1   1      804.20      864.64      8.73 o 
   1  -1   1     1632.06     1514.18     11.97 o 
   2  -1   1      301.84      283.66      2.63 o 
   3  -1   1      767.84      767.33     12.72 o 
   4  -1   1       54.85       58.04      2.74 o 
   5  -1   1       54.96       52.11      2.73 o 
   6  -1   1       25.51       23.98      2.64 o 
   7  -1   1       21.53       15.92      2.89 o 
  -7   0   1        5.24        4.80      1.58 o 
  -6   0   1        2.32        4.43      1.19 o 
  -5   0   1       23.78       19.72      2.23 o 
  -4   0   1       37.26       39.79      1.86 o 
  -3   0   1      177.98      168.82      3.52 o 
  -2   0   1       31.83       19.55      1.20 o 
  -1   0   1     1124.87     1083.03     25.08 o 
   1   0   1      107.25       92.29      1.86 o 
   2   0   1     1368.17     1396.88     13.46 o 
   3   0   1     2212.71     2494.37     70.92 o 
   4   0   1      166.48      167.20      4.62 o 
   5   0   1       14.14       12.57      1.45 o 
   6   0   1        0.03        0.15      0.91 o 
   7   0   1       49.09       44.30      4.82 o 
  -7   1   1        2.70        2.94      1.37 o 
  -6   1   1       17.67       19.71      3.02 o 
  -5   1   1        0.41        2.01      0.70 o 
  -4   1   1       86.02       86.42      3.08 o 
  -3   1   1      134.20      150.06      2.14 o 
  -2   1   1      803.88      842.22      5.72 o 
   1   1   1     1632.84     1521.23     26.07 o 
   2   1   1      310.81      294.85      3.80 o 
   3   1   1      768.70      768.49     17.47 o 
   4   1   1       56.43       59.39      2.14 o 
   5   1   1       54.35       48.36      4.28 o 
   6   1   1       25.55       26.18      3.55 o 
   7   1   1       21.95       19.95      4.04 o 
  -7   2   1       53.50       51.17     11.19 o 
  -6   2   1       29.65       36.80      5.00 o 
  -5   2   1       27.54       25.39      2.03 o 
  -4   2   1      184.57      190.13      4.63 o 
  -3   2   1      883.53      928.81     11.84 o 
  -2   2   1      217.54      198.55      2.50 o 
  -1   2   1      280.54      276.39      1.92 o 
   1   2   1      477.73      455.27      3.38 o 
   2   2   1       28.86       29.73      0.95 o 
   3   2   1       25.41       29.73      1.53 o 
   4   2   1      250.91      254.42      6.70 o 
   5   2   1       44.18       44.05      3.32 o 
   6   2   1       14.48       18.93      3.34 o 
   7   2   1        1.10        2.43      1.06 o 
  -7   3   1       35.14       34.07      5.18 o 
  -6   3   1        4.01        7.39      1.50 o 
  -5   3   1       50.54       54.56      7.28 o 
  -4   3   1      400.59      398.96      6.98 o 
  -3   3   1      291.33      269.84      6.06 o 
  -2   3   1       45.25       48.03      1.37 o 
  -1   3   1      261.21      239.75      4.32 o 
   0   3   1      177.47      160.14      1.84 o 
   1   3   1      491.13      489.98      8.92 o 
   2   3   1       93.52       85.46      1.45 o 
   3   3   1      194.45      182.07      4.03 o 
   4   3   1       55.64       53.76      4.85 o 
   5   3   1       30.77       31.97      5.23 o 
   6   3   1        7.95        8.15      2.38 o 
   7   3   1       13.83        9.15      2.45 o 
  -7   4   1       18.42       16.04      3.30 o 
  -6   4   1       88.28       81.64      3.72 o 
  -5   4   1      181.40      185.68     12.27 o 
  -4   4   1      103.57      106.53      6.06 o 
  -3   4   1       45.94       37.26      1.12 o 
  -2   4   1      261.23      251.69      6.46 o 
  -1   4   1      799.62      848.58     12.98 o 
   0   4   1      102.09      111.54      2.84 o 
   1   4   1      193.53      181.08      4.94 o 
   2   4   1       66.07       67.32      2.50 o 
   3   4   1      109.57      108.23      1.67 o 
   4   4   1      148.85      156.49      4.65 o 
   5   4   1       31.15       36.46      5.67 o 
   6   4   1        5.39        5.77      1.58 o 
  -6   5   1       15.00       17.47      2.79 o 
  -5   5   1       13.30       15.27      2.83 o 
  -4   5   1      156.91      163.50      5.44 o 
  -3   5   1       43.85       47.36      3.17 o 
  -2   5   1      239.29      254.14      8.44 o 
  -1   5   1       86.08      102.27      1.58 o 
   0   5   1      452.05      431.69      6.32 o 
   1   5   1      514.09      568.06     16.46 o 
   2   5   1      105.70      107.05      3.43 o 
   3   5   1      465.51      439.39      8.97 o 
   4   5   1       77.03       72.42      4.56 o 
   5   5   1       35.15       31.57      5.53 o 
   6   5   1       19.73       17.51      3.54 o 
  -6   6   1       32.60       31.71      4.60 o 
  -5   6   1       31.86       32.21      5.34 o 
  -4   6   1       10.98        9.37      2.00 o 
  -3   6   1      147.85      146.18      6.56 o 
  -2   6   1      133.07      144.58      5.76 o 
  -1   6   1       45.38       47.70      2.06 o 
   0   6   1      136.27      126.91      2.20 o 
   1   6   1      310.85      321.71      5.67 o 
   2   6   1      124.48      119.54      3.64 o 
   3   6   1       68.72       70.70      6.14 o 
   4   6   1      173.50      177.96      9.84 o 
   5   6   1       67.75       56.14      8.09 o 
   6   6   1        1.50        3.10      1.60 o 
  -6   7   1        2.32        4.56      2.20 o 
  -5   7   1       29.44       32.78      6.21 o 
  -4   7   1       76.51       78.37      2.69 o 
  -3   7   1      121.50      114.00      4.87 o 
  -2   7   1        7.46        9.41      2.11 o 
  -1   7   1       97.91       86.35      3.87 o 
   0   7   1      188.70      186.05      3.62 o 
   1   7   1       12.33       12.19      0.82 o 
   2   7   1        3.07        3.13      1.28 o 
   3   7   1       37.68       45.44      8.18 o 
   4   7   1       21.68       20.77      3.68 o 
   5   7   1       12.00       10.56      2.33 o 
  -5   8   1       29.95       27.91      5.32 o 
  -4   8   1       18.54       15.94      2.63 o 
  -3   8   1       80.65       88.35      4.27 o 
  -2   8   1       81.97       82.42      7.61 o 
  -1   8   1        2.60        2.15      0.86 o 
   0   8   1       50.60       48.70      1.63 o 
   1   8   1       73.82       76.19      3.42 o 
   2   8   1       32.22       30.41      4.52 o 
   3   8   1       22.62       19.48      3.17 o 
   4   8   1       21.44       20.25      3.09 o 
   5   8   1        4.89        4.52      1.79 o 
  -4   9   1       26.81       26.88      6.59 o 
  -3   9   1       59.83       51.60      9.14 o 
  -2   9   1       28.64       23.78      4.18 o 
  -1   9   1       59.88       57.66      3.86 o 
   0   9   1       70.11       71.09      4.73 o 
   1   9   1       18.28       14.90      2.23 o 
   2   9   1       24.76       27.22      4.78 o 
   3   9   1       13.57       15.38      2.70 o 
   4   9   1       35.87       31.62      6.01 o 
  -3  10   1       80.95       79.36      2.71 o 
  -2  10   1       17.92       19.17      6.55 o 
  -1  10   1        5.10        4.53      1.57 o 
   0  10   1       14.56       15.45      3.97 o 
   1  10   1       85.20       89.15      7.82 o 
   2  10   1       11.18        9.67      3.31 o 
   3  10   1        5.22        3.87      1.98 o 
  -2  11   1        2.33        2.36      1.78 o 
  -1  11   1        9.86       11.54      3.54 o 
   0  11   1       29.21       22.93      6.06 o 
   1  11   1        6.51        5.64      3.06 o 
   2  11   1        1.19        1.97      1.64 o 
  -2 -11   2       16.79       15.63      3.19 o 
  -1 -11   2        2.80        5.38      2.72 o 
   1 -11   2       15.93       10.08      2.24 o 
   2 -11   2        1.21        4.87      3.24 o 
  -3 -10   2       11.38        7.78      2.58 o 
  -2 -10   2        3.50        7.21      2.56 o 
  -1 -10   2       21.48       18.42      2.96 o 
   0 -10   2       25.29       22.00      1.56 o 
   1 -10   2        9.94       12.65      3.33 o 
   2 -10   2       15.58       16.70      3.29 o 
   3 -10   2       39.58       49.87      4.09 o 
  -4  -9   2       28.12       33.80      3.34 o 
  -3  -9   2       34.61       37.67      4.10 o 
  -2  -9   2       49.48       52.23     12.51 o 
  -1  -9   2       12.39       11.07      1.98 o 
   0  -9   2      174.74      182.51      7.16 o 
   1  -9   2       57.81       72.24      4.37 o 
   2  -9   2       16.77       18.08      4.42 o 
   3  -9   2       29.14       45.55      4.66 o 
   4  -9   2       47.22       51.28      4.43 o 
  -4  -8   2       30.74       35.43      4.56 o 
  -3  -8   2        3.38        3.94      2.96 o 
  -2  -8   2      164.66      171.16      8.81 o 
  -1  -8   2       63.74       57.09      2.95 o 
   0  -8   2        1.36        1.49      1.68 o 
   1  -8   2       66.65       68.48      3.06 o 
   2  -8   2       31.86       25.68      5.29 o 
   3  -8   2       15.98       13.50      2.75 o 
   4  -8   2        6.07        6.01      3.28 o 
   5  -8   2        6.00        3.37      2.73 o 
  -6  -7   2       37.15       41.35      6.37 o 
  -5  -7   2       15.55        8.97      2.58 o 
  -4  -7   2       35.18       38.04      3.17 o 
  -3  -7   2       25.87       30.13      4.15 o 
  -2  -7   2       61.92       66.49      4.97 o 
  -1  -7   2       22.37       25.48      2.26 o 
   0  -7   2      278.06      284.34      8.08 o 
   1  -7   2      119.85      124.33      8.34 o 
   2  -7   2        6.34        5.32      3.01 o 
   3  -7   2       40.13       56.98      5.81 o 
   4  -7   2       52.36       58.65      3.97 o 
   5  -7   2        0.05        1.88      1.53 o 
  -6  -6   2       26.48       32.68      3.33 o 
  -5  -6   2       28.28       22.94      3.89 o 
  -4  -6   2       37.87       31.99     10.11 o 
  -3  -6   2       10.45       11.93      2.66 o 
  -2  -6   2      172.94      165.68      4.41 o 
  -1  -6   2       82.47       84.76      2.31 o 
   0  -6   2       20.62       22.36      1.67 o 
   1  -6   2       40.27       39.12      1.36 o 
   2  -6   2       72.81       68.27      3.25 o 
   3  -6   2       27.09       23.81      3.64 o 
   4  -6   2       69.71       60.51     11.73 o 
   5  -6   2       23.73       24.44      6.01 o 
   6  -6   2       28.35       28.70      3.41 o 
  -6  -5   2        8.02        8.28      2.81 o 
  -5  -5   2       36.44       29.37      6.43 o 
  -4  -5   2       50.77       57.26      4.18 o 
  -3  -5   2      209.98      227.80     10.48 o 
  -2  -5   2       88.97       84.33      1.96 o 
  -1  -5   2       61.02       63.28      1.89 o 
   0  -5   2      298.31      327.11      5.68 o 
   1  -5   2       26.12       27.74      1.18 o 
   2  -5   2       18.04       14.30      0.95 o 
   3  -5   2       18.71       11.95      2.78 o 
   4  -5   2      411.23      405.26     20.68 o 
   5  -5   2       36.51       32.80      6.90 o 
   6  -5   2        4.25        3.92      2.65 o 
  -7  -4   2       22.71       25.40      3.76 o 
  -6  -4   2       11.83       11.19      2.98 o 
  -5  -4   2      134.26      144.52      8.42 o 
  -4  -4   2      147.13      139.95      4.32 o 
  -3  -4   2       54.05       50.11      1.38 o 
  -2  -4   2      265.16      278.97      8.58 o 
  -1  -4   2       48.53       43.69      0.92 o 
   0  -4   2       42.42       38.87      0.85 o 
   1  -4   2      266.58      284.47      3.42 o 
   2  -4   2       90.83       92.92      3.30 o 
   3  -4   2       88.01       88.25      3.00 o 
   4  -4   2       13.24       11.30      2.69 o 
   5  -4   2      132.31      153.28      9.46 o 
   6  -4   2       15.59       15.20      2.33 o 
  -7  -3   2       37.16       37.33      3.50 o 
  -6  -3   2       61.51       62.87      4.56 o 
  -5  -3   2       74.06       76.60      7.43 o 
  -4  -3   2      137.57      141.89      4.70 o 
  -3  -3   2      792.95      827.59     35.12 o 
  -2  -3   2       66.16       65.80      1.19 o 
  -1  -3   2      594.42      572.54      4.09 o 
   0  -3   2     1018.50      973.23      6.84 o 
   1  -3   2      116.31      118.03      1.83 o 
   2  -3   2      152.07      156.53      6.90 o 
   3  -3   2       81.74       88.00      1.59 o 
   4  -3   2      270.14      272.79      6.21 o 
   5  -3   2        7.82        7.86      2.09 o 
   6  -3   2        0.78        2.85      2.38 o 
   7  -3   2       10.28       11.66      2.62 o 
  -7  -2   2        3.77        1.37      1.39 o 
  -6  -2   2        4.31        5.07      1.35 o 
  -5  -2   2      201.85      198.59     12.20 o 
  -4  -2   2      268.16      270.64      8.83 o 
  -3  -2   2      275.33      272.88      6.62 o 
  -2  -2   2      129.44      110.17      1.76 o 
   0  -2   2     3109.77     3070.50     41.25 o 
   1  -2   2     3625.89     3786.38     83.72 o 
   2  -2   2      344.89      342.65      4.71 o 
   3  -2   2      294.26      295.73      4.16 o 
   4  -2   2        6.71        7.94      1.56 o 
   5  -2   2       87.09       85.91      3.56 o 
   6  -2   2       17.48       19.72      1.96 o 
   7  -2   2        3.57        2.59      1.63 o 
  -7  -1   2       17.79       20.27      2.72 o 
  -6  -1   2       41.67       36.26      3.21 o 
  -5  -1   2       11.80       13.07      1.75 o 
  -4  -1   2      245.02      242.39     13.38 o 
  -3  -1   2      123.61      142.40      3.05 o 
  -2  -1   2      716.24      757.15      6.29 o 
  -1  -1   2      796.49      805.74      5.72 o 
   0  -1   2      458.19      444.03      2.82 o 
   1  -1   2     4156.00     3779.43     83.40 o 
   2  -1   2       84.69       84.75      1.27 o 
   3  -1   2       84.71       80.53      2.33 o 
   4  -1   2       64.85       65.93      2.90 o 
   5  -1   2        6.89       10.26      1.40 o 
   6  -1   2        6.85        7.60      1.25 o 
   7  -1   2        4.04        3.42      1.34 o 
  -7   0   2        0.37        0.35      1.40 o 
  -6   0   2        8.59        4.16      1.70 o 
  -5   0   2        2.86        2.03      1.14 o 
  -4   0   2       17.83       24.68      2.54 o 
  -3   0   2      236.91      265.86     12.95 o 
  -2   0   2      287.17      264.07      2.53 o 
  -1   0   2     1915.02     1824.47     12.40 o 
   1   0   2     1799.44     1713.99     14.26 o 
   2   0   2       42.39       32.69      0.94 o 
   3   0   2      255.52      283.82      7.13 o 
   4   0   2        6.70        7.09      1.28 o 
   5   0   2      101.09       92.46      3.73 o 
   6   0   2       73.75       74.88      7.72 o 
   7   0   2        1.00        3.82      1.47 o 
  -7   1   2       17.74       14.79      2.94 o 
  -6   1   2       39.45       39.40      4.30 o 
  -5   1   2       12.12       12.73      1.32 o 
  -4   1   2      243.71      247.77      6.90 o 
  -3   1   2      120.43      136.74      3.20 o 
  -2   1   2      722.47      750.76      6.74 o 
  -1   1   2      788.16      804.04      5.13 o 
   0   1   2      439.92      431.22      3.59 o 
   1   1   2     4147.27     3715.76     49.88 o 
   2   1   2       85.43       85.76      3.64 o 
   3   1   2       84.41       76.24      1.94 o 
   4   1   2       68.09       68.26      2.83 o 
   5   1   2        6.85        9.70      1.50 o 
   6   1   2        7.04        6.00      1.64 o 
   7   1   2        4.12        3.62      1.32 o 
  -7   2   2        3.57        5.82      1.57 o 
  -6   2   2        4.74        5.46      1.99 o 
  -5   2   2      197.84      189.70      4.85 o 
  -4   2   2      267.67      263.78      8.01 o 
  -3   2   2      274.67      267.55      4.82 o 
  -2   2   2      122.12      105.90      1.19 o 
  -1   2   2     3069.19     3106.74     29.63 o 
   0   2   2     3122.91     2926.10     27.87 o 
   1   2   2     3647.16     3587.13     48.41 o 
   2   2   2      351.45      355.03      4.28 o 
   3   2   2      293.70      301.29      6.23 o 
   4   2   2        6.65        9.49      1.07 o 
   5   2   2       88.40       91.42      3.39 o 
   6   2   2       18.69       20.28      4.52 o 
   7   2   2        3.69        4.34      1.92 o 
  -7   3   2       37.40       30.08      5.00 o 
  -6   3   2       58.69       61.21      7.04 o 
  -5   3   2       73.51       77.49      4.20 o 
  -4   3   2      141.25      143.31      7.38 o 
  -3   3   2      794.43      810.78      8.96 o 
  -2   3   2       64.81       65.67      1.11 o 
  -1   3   2      600.07      586.27      4.96 o 
   0   3   2     1025.44      977.93      6.16 o 
   1   3   2      112.48      116.45      1.23 o 
   2   3   2      151.52      154.69      2.14 o 
   3   3   2       84.74       84.58      3.07 o 
   4   3   2      270.65      279.10      7.18 o 
   5   3   2        8.51        6.25      1.55 o 
   6   3   2        0.67        1.16      2.90 o 
   7   3   2       10.68       13.02      3.12 o 
  -7   4   2       23.14       19.23      4.37 o 
  -6   4   2       11.98       10.51      2.15 o 
  -5   4   2      133.27      143.39      8.15 o 
  -4   4   2      146.63      136.38      6.20 o 
  -3   4   2       53.85       50.59      1.32 o 
  -2   4   2      274.23      280.31      3.27 o 
  -1   4   2       53.13       48.14      1.29 o 
   0   4   2       42.74       40.88      0.91 o 
   1   4   2      268.43      291.10      4.16 o 
   2   4   2       90.86       92.49      3.07 o 
   3   4   2       84.82       85.67      2.16 o 
   4   4   2       12.91       13.25      1.94 o 
   5   4   2      133.32      138.56      5.88 o 
   6   4   2       15.82       19.26      5.01 o 
  -6   5   2        8.18        7.40      1.84 o 
  -5   5   2       36.31       35.44      5.61 o 
  -4   5   2       49.07       47.22      3.25 o 
  -3   5   2      209.61      199.78      5.55 o 
  -2   5   2       86.87       76.93      1.39 o 
  -1   5   2       62.06       59.68      1.84 o 
   0   5   2      295.56      330.42      6.10 o 
   1   5   2       28.90       33.17      3.63 o 
   2   5   2       18.18       14.99      1.32 o 
   3   5   2       16.95       14.66      1.92 o 
   4   5   2      403.87      416.19     15.70 o 
   5   5   2       36.50       36.21      5.65 o 
   6   5   2        4.06        2.41      2.48 o 
  -6   6   2       26.44       28.09      5.46 o 
  -5   6   2       27.99       30.49      3.99 o 
  -4   6   2       37.42       40.32      6.85 o 
  -3   6   2       10.30       12.06      2.53 o 
  -2   6   2      174.65      158.42      4.41 o 
  -1   6   2       82.28       87.34      3.56 o 
   0   6   2       21.63       18.61      1.74 o 
   1   6   2       38.12       42.46      2.03 o 
   2   6   2       76.86       76.53      3.60 o 
   3   6   2       27.24       22.15      3.25 o 
   4   6   2       69.92       63.82      4.95 o 
   5   6   2       24.97       30.42      4.31 o 
   6   6   2       29.02       22.99      4.66 o 
  -6   7   2       36.85       26.38      6.48 o 
  -5   7   2       15.39       15.23      3.11 o 
  -4   7   2       34.86       35.20      4.55 o 
  -3   7   2       27.30       29.01      4.83 o 
  -2   7   2       59.77       60.01      4.51 o 
  -1   7   2       21.85       20.82      2.94 o 
   0   7   2      275.94      274.14      4.95 o 
   1   7   2      122.58      132.99      3.70 o 
   2   7   2        6.50        5.15      3.01 o 
   3   7   2       40.91       44.26      4.37 o 
   4   7   2       53.38       54.74      6.62 o 
   5   7   2        0.05        2.53      1.60 o 
  -5   8   2        9.62        9.81      2.56 o 
  -4   8   2       31.84       39.08      5.63 o 
  -3   8   2        3.32        2.56      1.47 o 
  -2   8   2      161.96      169.94      5.43 o 
  -1   8   2       61.90       56.44      2.92 o 
   0   8   2        1.19        1.72      0.51 o 
   1   8   2       66.43       64.51      3.05 o 
   2   8   2       31.73       30.67      4.93 o 
   3   8   2       15.29       14.02      3.07 o 
   4   8   2        5.96        3.92      1.71 o 
   5   8   2        5.51        6.12      2.20 o 
  -4   9   2       28.38       26.56      4.54 o 
  -3   9   2       36.11       30.99      5.46 o 
  -2   9   2       48.86       46.42      6.12 o 
  -1   9   2       11.89        9.80      2.20 o 
   0   9   2      171.98      184.96      7.49 o 
   1   9   2       57.32       63.58      3.81 o 
   2   9   2       16.72       15.63      2.83 o 
   3   9   2       29.40       31.24      5.85 o 
   4   9   2       47.67       48.23      5.42 o 
  -3  10   2       11.55        7.86      1.69 o 
  -2  10   2        3.64        7.77      2.50 o 
  -1  10   2       20.90       17.24      4.27 o 
   0  10   2       25.11       17.37      4.02 o 
   1  10   2       10.43       10.66      4.40 o 
   2  10   2       15.90       16.19      4.86 o 
   3  10   2       39.55       32.55      6.34 o 
  -2  11   2       16.93       17.09      5.37 o 
  -1  11   2        2.97        4.67      1.94 o 
   0  11   2       13.38       12.09      2.65 o 
   1  11   2       16.90        9.09      3.23 o 
   2  11   2        1.17        1.06      2.20 o 
  -2 -11   3        9.39        9.42      3.02 o 
  -1 -11   3        5.20        2.79      1.89 o 
   1 -11   3        6.12       10.29      2.98 o 
   2 -11   3        4.08        8.83      2.62 o 
  -3 -10   3       26.67       24.46      2.81 o 
  -2 -10   3       21.34       18.88      3.09 o 
  -1 -10   3        4.44        7.72      2.15 o 
   0 -10   3       17.82       16.74      3.44 o 
   1 -10   3        1.38        1.83      2.44 o 
   2 -10   3       12.64       11.40      4.22 o 
   3 -10   3       26.14       33.71      5.35 o 
  -4  -9   3        4.50       -1.05      2.54 o 
  -3  -9   3       19.79       19.25      4.91 o 
  -2  -9   3       21.17       19.44      3.45 o 
  -1  -9   3       17.07       22.14      4.85 o 
   0  -9   3       47.09       50.89      2.34 o 
   1  -9   3       15.66       17.76      2.95 o 
   2  -9   3       17.79       17.89      2.55 o 
   3  -9   3        9.84       10.58      2.53 o 
   4  -9   3        6.36        0.36      2.87 o 
  -5  -8   3        8.21        7.33      3.67 o 
  -4  -8   3       38.42       34.99      7.35 o 
  -3  -8   3       82.51      100.37      5.21 o 
  -2  -8   3      135.80      144.36      7.35 o 
  -1  -8   3       40.16       39.66      3.82 o 
   0  -8   3      148.11      148.23      5.77 o 
   1  -8   3       83.28       78.57      3.25 o 
   2  -8   3        8.94        8.79      3.26 o 
   3  -8   3       83.77       93.99      7.18 o 
   4  -8   3       33.87       38.20      3.94 o 
   5  -8   3       10.68       10.05      2.90 o 
  -5  -7   3       22.06       25.18      3.60 o 
  -4  -7   3        1.00        2.69      2.39 o 
  -3  -7   3       74.17       74.17     14.69 o 
  -2  -7   3       40.11       45.42      9.26 o 
  -1  -7   3      109.30      110.77      4.30 o 
   0  -7   3      108.68      122.61      4.20 o 
   1  -7   3      186.46      199.05      4.80 o 
   2  -7   3       23.19       25.90      3.65 o 
   3  -7   3       40.68       31.48      3.70 o 
   4  -7   3        4.86        2.83      2.49 o 
   5  -7   3       25.87       23.54      4.10 o 
  -6  -6   3        3.21        4.34      2.94 o 
  -5  -6   3        4.06        4.18      2.64 o 
  -4  -6   3       65.42       78.76      6.56 o 
  -3  -6   3       83.54       90.54      4.87 o 
  -2  -6   3       41.71       40.77      2.61 o 
  -1  -6   3      104.45       98.40      3.09 o 
   0  -6   3      331.99      339.53      8.22 o 
   1  -6   3      185.05      179.60      4.65 o 
   2  -6   3       57.56       61.96      2.13 o 
   3  -6   3      117.34      129.57      8.55 o 
   4  -6   3       52.62       51.65      4.68 o 
   5  -6   3       22.30       21.65      3.09 o 
   6  -6   3        7.19        6.20      2.85 o 
  -6  -5   3       19.30       24.47      3.79 o 
  -5  -5   3       79.71       78.37      3.96 o 
  -4  -5   3        3.15        6.87      3.25 o 
  -3  -5   3      154.80      156.80      4.18 o 
  -2  -5   3       47.35       42.21      1.43 o 
  -1  -5   3      159.71      144.57      2.12 o 
   0  -5   3       13.93       13.73      1.95 o 
   1  -5   3      150.14      145.93      2.30 o 
   2  -5   3       72.91       79.92      4.86 o 
   3  -5   3      117.17      100.77     12.15 o 
   4  -5   3      134.96      135.54      6.57 o 
   5  -5   3        2.74        2.90      2.84 o 
   6  -5   3        3.71        7.89      4.37 o 
  -7  -4   3        9.19       10.42      2.44 o 
  -6  -4   3        3.17        0.70      1.26 o 
  -5  -4   3        9.99       13.45      3.60 o 
  -4  -4   3      183.47      172.62      4.22 o 
  -3  -4   3       77.53       78.55      2.89 o 
  -2  -4   3      513.59      555.85      9.73 o 
  -1  -4   3      236.14      217.96      2.72 o 
   0  -4   3      395.55      374.14      9.12 o 
   1  -4   3      222.98      233.81      9.89 o 
   2  -4   3       74.27       64.48      4.18 o 
   3  -4   3      125.95      119.36      4.02 o 
   4  -4   3       82.43       88.79     12.71 o 
   5  -4   3       41.38       44.52      3.30 o 
   6  -4   3        3.67        2.89      1.96 o 
  -7  -3   3        1.16        2.20      2.22 o 
  -6  -3   3       34.62       28.69      9.65 o 
  -5  -3   3      287.33      290.39     17.37 o 
  -4  -3   3       64.90       63.41      3.59 o 
  -3  -3   3      166.84      164.44      3.11 o 
  -2  -3   3      199.26      237.78      4.15 o 
  -1  -3   3      316.10      364.21      3.92 o 
   0  -3   3       15.24       15.69      0.61 o 
   1  -3   3      763.47      801.25      9.89 o 
   2  -3   3      443.64      422.34     19.26 o 
   3  -3   3       81.70       78.94      1.87 o 
   4  -3   3      446.33      441.28     19.22 o 
   5  -3   3       51.41       52.18      2.86 o 
   6  -3   3        3.96        8.23      2.39 o 
  -7  -2   3       19.44       21.53      3.43 o 
  -6  -2   3       10.00        8.89      1.77 o 
  -5  -2   3      176.07      171.01      6.51 o 
  -4  -2   3      260.43      251.44      7.87 o 
  -3  -2   3       25.37       24.32      1.87 o 
  -2  -2   3      278.17      321.31      4.50 o 
  -1  -2   3     1361.20     1303.84     10.99 o 
   0  -2   3     2144.23     2180.07     40.19 o 
   1  -2   3     1026.98     1102.62     12.80 o 
   2  -2   3        9.09       13.89      1.65 o 
   3  -2   3      140.14      119.06      2.75 o 
   4  -2   3      180.44      184.88      4.68 o 
   5  -2   3       14.36       11.12      1.48 o 
   6  -2   3       11.29        9.55      1.61 o 
   7  -2   3       24.54       22.46      2.96 o 
  -7  -1   3        7.95        7.02      1.66 o 
  -6  -1   3       56.45       54.28      2.68 o 
  -5  -1   3       42.15       39.75      3.05 o 
  -4  -1   3       49.14       48.24      3.95 o 
  -3  -1   3      127.62      128.10      2.75 o 
  -2  -1   3      275.20      252.92      3.11 o 
   0  -1   3     1013.68     1009.75      6.41 o 
   1  -1   3     3671.71     3493.25     33.28 o 
   2  -1   3       51.44       42.60      1.54 o 
   3  -1   3       17.37       28.50      1.68 o 
   4  -1   3      112.73      113.18      4.33 o 
   5  -1   3      158.92      151.93      5.88 o 
   6  -1   3       41.57       33.65      2.88 o 
   7  -1   3        1.51        1.79      0.72 o 
  -7   0   3       32.57       37.60      3.27 o 
  -6   0   3        8.45        8.89      1.42 o 
  -5   0   3       35.28       37.30      4.73 o 
  -4   0   3      240.94      228.82      6.58 o 
  -3   0   3       77.74       92.56      2.00 o 
  -2   0   3      933.31      925.89     13.36 o 
  -1   0   3      391.81      363.56      3.33 o 
   0   0   3     1468.52     1392.64     19.18 o 
   1   0   3      783.27      787.75      5.18 o 
   2   0   3       80.58       95.55      2.54 o 
   3   0   3       40.73       33.91      1.58 o 
   4   0   3      262.89      271.93      7.40 o 
   5   0   3       46.30       39.57      5.19 o 
   6   0   3        9.87        8.02      1.35 o 
   7   0   3       28.83       32.16      5.84 o 
  -7   1   3        8.13       11.50      2.79 o 
  -6   1   3       53.80       57.41      7.33 o 
  -5   1   3       41.72       39.04      2.13 o 
  -4   1   3       48.43       44.53      2.10 o 
  -3   1   3      127.78      117.99      3.71 o 
  -2   1   3      267.07      248.86      3.48 o 
  -1   1   3     2257.03     2169.89     14.79 o 
   0   1   3     1020.59     1023.15      6.45 o 
   1   1   3     3635.11     3730.53     42.84 o 
   2   1   3       53.01       45.15      1.43 o 
   3   1   3       17.02       24.59      2.32 o 
   4   1   3      115.96      121.82      5.27 o 
   5   1   3      161.33      162.80      5.29 o 
   6   1   3       42.78       36.92      8.34 o 
   7   1   3        1.56        0.55      1.19 o 
  -7   2   3       19.66       22.27      5.39 o 
  -6   2   3        9.88        9.71      2.49 o 
  -5   2   3      178.98      175.28      5.55 o 
  -4   2   3      261.57      264.41      6.78 o 
  -3   2   3       22.66       23.51      1.06 o 
  -2   2   3      277.87      317.45      5.55 o 
  -1   2   3     1339.48     1290.63      8.09 o 
   0   2   3     2118.54     2182.70     20.32 o 
   1   2   3     1020.47     1114.06      8.63 o 
   2   2   3        8.00       12.94      1.22 o 
   3   2   3      141.66      124.52      2.28 o 
   4   2   3      183.60      194.27      4.95 o 
   5   2   3       14.31       11.28      1.49 o 
   6   2   3       11.07       14.17      2.70 o 
   7   2   3       24.79       24.28      4.95 o 
  -7   3   3        1.12        1.86      1.58 o 
  -6   3   3       32.82       33.36      5.19 o 
  -5   3   3      292.11      307.45     12.50 o 
  -4   3   3       65.68       72.77      5.01 o 
  -3   3   3      166.72      162.41      2.78 o 
  -2   3   3      207.90      244.59      4.75 o 
  -1   3   3      318.77      362.03      2.57 o 
   0   3   3       16.16       17.46      0.77 o 
   1   3   3      744.23      800.40      9.27 o 
   2   3   3      451.71      434.04      9.23 o 
   3   3   3       82.02       84.48      1.62 o 
   4   3   3      448.03      453.53      8.09 o 
   5   3   3       51.42       53.02      4.98 o 
   6   3   3        4.39        4.22      1.37 o 
  -7   4   3        9.28       11.90      3.26 o 
  -6   4   3        3.35        2.66      1.22 o 
  -5   4   3       10.02        9.76      2.83 o 
  -4   4   3      183.03      176.41      5.75 o 
  -3   4   3       79.50       83.58      1.84 o 
  -2   4   3      513.69      540.16      6.03 o 
  -1   4   3      241.78      221.57      3.25 o 
   0   4   3      395.82      386.12      5.52 o 
   1   4   3      219.20      233.06      3.01 o 
   2   4   3       76.51       67.82      2.74 o 
   3   4   3      123.67      119.43      3.69 o 
   4   4   3       83.08       79.80      2.70 o 
   5   4   3       41.67       38.04      2.04 o 
   6   4   3        3.99        3.52      1.73 o 
  -6   5   3       18.63       18.42      4.67 o 
  -5   5   3       78.92       86.47      8.43 o 
  -4   5   3        2.96        3.67      1.20 o 
  -3   5   3      154.81      174.85      5.17 o 
  -2   5   3       45.41       42.86      1.13 o 
  -1   5   3      158.59      146.78      4.04 o 
   0   5   3       14.58       14.56      1.34 o 
   1   5   3      155.91      156.05      2.67 o 
   2   5   3       75.98       85.05      1.84 o 
   3   5   3      117.32      111.30      2.86 o 
   4   5   3      137.50      155.82      6.76 o 
   5   5   3        2.68        3.89      2.17 o 
   6   5   3        3.38        3.56      1.71 o 
  -6   6   3        3.15        3.51      1.84 o 
  -5   6   3        4.01        7.03      2.59 o 
  -4   6   3       64.10       66.12      4.01 o 
  -3   6   3       82.16       92.43      8.64 o 
  -2   6   3       41.67       42.04      2.30 o 
  -1   6   3      107.40      106.95      3.46 o 
   0   6   3      332.75      322.67      4.95 o 
   1   6   3      186.12      172.29      4.55 o 
   2   6   3       55.61       63.29      3.62 o 
   3   6   3      113.56      117.70      5.47 o 
   4   6   3       53.19       58.76      5.21 o 
   5   6   3       21.94       16.99      2.28 o 
   6   6   3        7.13        7.70      1.88 o 
  -5   7   3       21.97       22.43      3.21 o 
  -4   7   3        1.02        1.96      1.26 o 
  -3   7   3       73.07       70.86      3.44 o 
  -2   7   3       40.01       40.61      5.62 o 
  -1   7   3      111.10      113.28      2.69 o 
   0   7   3      107.55      111.14      4.39 o 
   1   7   3      186.27      203.75      3.81 o 
   2   7   3       24.21       25.60      3.56 o 
   3   7   3       41.38       41.39     11.10 o 
   4   7   3        4.34        6.17      2.26 o 
   5   7   3       24.56       16.32      2.65 o 
  -5   8   3        8.59        4.10      1.20 o 
  -4   8   3       37.57       49.36      4.58 o 
  -3   8   3       80.52       93.38      7.46 o 
  -2   8   3      135.69      125.01      6.92 o 
  -1   8   3       41.49       38.32      3.11 o 
   0   8   3      148.00      148.68      5.26 o 
   1   8   3       82.75       76.38      3.66 o 
   2   8   3        9.10        9.25      1.72 o 
   3   8   3       85.16       99.83     12.68 o 
   4   8   3       33.49       30.84      5.20 o 
   5   8   3       10.46        6.57      2.04 o 
  -4   9   3        4.65        2.76      1.24 o 
  -3   9   3       19.41       16.81      2.69 o 
  -2   9   3       21.83       15.98      2.98 o 
  -1   9   3       17.09       18.80      4.01 o 
   0   9   3       47.72       48.77      2.33 o 
   1   9   3       16.61       14.88      2.73 o 
   2   9   3       17.12       11.80      3.98 o 
   3   9   3        9.64        4.55      1.91 o 
   4   9   3        6.61        4.29      1.57 o 
  -3  10   3       27.15       23.20      5.34 o 
  -2  10   3       21.26       12.56      4.63 o 
  -1  10   3        4.66        5.93      2.60 o 
   0  10   3       18.78       19.32      3.17 o 
   1  10   3        1.32        1.80      1.89 o 
   2  10   3       12.52       12.68      6.58 o 
   3  10   3       26.73       22.68      5.18 o 
  -1  11   3        5.04        1.19      2.20 o 
   0  11   3        0.39        1.68      1.01 o 
   1  11   3        5.82        5.53      3.10 o 
   2  11   3        3.85        3.57      1.72 o 
  -2 -11   4        1.95        2.89      2.52 o 
  -1 -11   4        8.69        8.40      2.29 o 
   1 -11   4       13.28       13.50      3.77 o 
  -3 -10   4       21.13       26.06      9.98 o 
  -2 -10   4       15.67       19.66      3.37 o 
  -1 -10   4        4.44        2.47      2.03 o 
   0 -10   4        2.40        3.47      1.39 o 
   1 -10   4       11.17       11.70      2.21 o 
   2 -10   4        1.15        3.59      2.64 o 
   3 -10   4       11.79       11.00      3.04 o 
  -4  -9   4       24.87       28.26      3.93 o 
  -3  -9   4       22.08       15.57      4.40 o 
  -2  -9   4       16.74       16.01      2.76 o 
  -1  -9   4       77.77       76.12      3.41 o 
   0  -9   4       20.60       17.72      2.06 o 
   1  -9   4       35.55       37.68      2.93 o 
   2  -9   4       53.67       51.37      4.19 o 
   3  -9   4       38.37       32.25      4.13 o 
   4  -9   4        0.56       -0.27      2.77 o 
  -5  -8   4        7.47        5.83      2.69 o 
  -4  -8   4        3.79        9.91      4.82 o 
  -3  -8   4       69.29       76.27     12.79 o 
  -2  -8   4       79.33       95.37      9.80 o 
  -1  -8   4       57.00       63.49      3.28 o 
   0  -8   4      100.56       92.92      2.66 o 
   1  -8   4       96.92       95.14      4.07 o 
   2  -8   4       22.36       27.55      3.95 o 
   3  -8   4        0.44        2.57      3.58 o 
   4  -8   4       45.66       40.90      3.71 o 
  -5  -7   4       14.19       13.74      2.54 o 
  -4  -7   4        7.80        7.02      2.65 o 
  -3  -7   4       34.64       30.54      3.54 o 
  -2  -7   4      124.01      123.66      3.90 o 
  -1  -7   4      360.62      378.03      8.96 o 
   0  -7   4      267.15      291.66      6.73 o 
   1  -7   4        7.97        6.03      1.15 o 
   2  -7   4       30.19       35.19      4.14 o 
   3  -7   4      131.68      147.76      9.39 o 
   4  -7   4        6.05        1.79      2.82 o 
   5  -7   4       25.89       23.52      3.12 o 
  -6  -6   4       12.56       10.73      2.71 o 
  -5  -6   4       15.09       12.60      2.70 o 
  -4  -6   4       46.20       47.11      9.08 o 
  -3  -6   4      171.21      168.92      7.88 o 
  -2  -6   4        9.24        7.89      0.89 o 
  -1  -6   4       44.74       44.67      1.32 o 
   0  -6   4      151.17      160.96      4.41 o 
   1  -6   4      194.55      189.40      5.21 o 
   2  -6   4       88.58       98.14      2.94 o 
   3  -6   4       20.75       23.12      4.37 o 
   4  -6   4       13.57       16.49      4.31 o 
   5  -6   4        7.45       11.58      3.13 o 
  -6  -5   4        1.75        2.91      2.48 o 
  -5  -5   4       74.10       69.85      3.82 o 
  -4  -5   4       93.80       94.32      6.03 o 
  -3  -5   4        6.68        4.19      0.80 o 
  -2  -5   4      149.25      147.32      3.32 o 
  -1  -5   4      300.90      318.86      4.25 o 
   0  -5   4      274.58      283.65      4.96 o 
   1  -5   4       12.28       15.24      2.06 o 
   2  -5   4       12.74       14.05      2.56 o 
   3  -5   4      111.07      105.42      5.18 o 
   4  -5   4        5.01        6.75      3.69 o 
   5  -5   4       26.61       21.43      3.87 o 
   6  -5   4        4.92        3.20      2.10 o 
  -6  -4   4       31.39       32.34      6.52 o 
  -5  -4   4        1.14       -0.13      2.50 o 
  -4  -4   4      161.47      155.90      9.31 o 
  -3  -4   4      232.74      231.63      5.90 o 
  -2  -4   4      143.44      136.91      2.19 o 
  -1  -4   4      260.53      257.32      4.63 o 
   0  -4   4      196.53      195.16      4.28 o 
   1  -4   4      543.71      580.42     13.53 o 
   2  -4   4       14.91        9.67      2.26 o 
   3  -4   4       74.08       72.25      4.32 o 
   4  -4   4      128.39      129.40      9.12 o 
   5  -4   4       35.21       35.06      3.92 o 
   6  -4   4        2.60        1.89      1.44 o 
  -7  -3   4        0.84        0.75      4.09 o 
  -6  -3   4        1.09        4.31      2.29 o 
  -5  -3   4       60.86       56.00      6.07 o 
  -4  -3   4      372.48      374.72      9.36 o 
  -3  -3   4       60.42       63.78      1.31 o 
  -2  -3   4      764.52      822.47     10.89 o 
  -1  -3   4      667.30      690.67     11.22 o 
   0  -3   4      511.45      546.38      8.87 o 
   1  -3   4       72.12       67.73      1.74 o 
   2  -3   4      598.64      642.58     14.71 o 
   3  -3   4      142.08      133.89      6.93 o 
   4  -3   4      243.08      250.27     10.72 o 
   5  -3   4        7.00        8.64      2.27 o 
   6  -3   4       23.26       19.37      2.37 o 
  -7  -2   4       13.64       23.67      3.75 o 
  -6  -2   4       59.67       59.37      2.83 o 
  -5  -2   4      103.64      100.12      5.30 o 
  -4  -2   4      107.93      105.92      5.17 o 
  -3  -2   4      121.27      126.76      4.06 o 
  -2  -2   4      804.24      850.80     13.71 o 
  -1  -2   4      243.45      221.93      2.20 o 
   0  -2   4      428.63      421.87      5.89 o 
   1  -2   4      164.80      177.32      4.02 o 
   2  -2   4     1096.35     1220.91     28.17 o 
   3  -2   4      115.03      119.97      4.60 o 
   4  -2   4      263.74      279.48      8.98 o 
   5  -2   4       78.31       78.77      3.43 o 
   6  -2   4        8.21        5.34      1.47 o 
  -7  -1   4        3.76        5.40      2.01 o 
  -6  -1   4       49.67       53.29      4.15 o 
  -5  -1   4      134.78      143.95      5.59 o 
  -4  -1   4      241.17      253.17     13.34 o 
  -3  -1   4       33.38       37.67      2.09 o 
  -2  -1   4       79.67       79.68      1.89 o 
  -1  -1   4      208.71      188.15      3.49 o 
   0  -1   4      380.68      371.15      3.36 o 
   1  -1   4      326.01      314.77      3.73 o 
   2  -1   4      520.47      542.16      9.05 o 
   3  -1   4      163.23      161.32      3.75 o 
   4  -1   4       26.09       27.80      2.77 o 
   5  -1   4       98.41       94.29      3.34 o 
   6  -1   4       14.73       16.83      2.25 o 
   7  -1   4       27.20       23.11      6.94 o 
  -7   0   4       14.62       16.80      2.97 o 
  -6   0   4        2.74        3.52      1.21 o 
  -5   0   4       69.34       67.80      2.86 o 
  -4   0   4        0.12        1.09      2.84 o 
  -3   0   4       60.63       58.52      2.23 o 
  -2   0   4        0.70        0.98      1.00 o 
  -1   0   4       22.09       20.64      1.83 o 
   0   0   4     1245.11     1213.54     10.19 o 
   1   0   4      377.86      350.13      4.10 o 
   2   0   4       66.98       58.22      1.43 o 
   3   0   4       12.41       13.74      1.52 o 
   4   0   4      572.90      557.37     20.39 o 
   5   0   4       22.56       25.54      2.99 o 
   6   0   4        0.82        3.22      0.94 o 
   7   0   4       24.91       22.48      5.32 o 
  -7   1   4        3.89        6.61      5.05 o 
  -6   1   4       50.07       46.80      7.62 o 
  -5   1   4      140.50      143.67      4.70 o 
  -4   1   4      243.63      262.08      6.92 o 
  -3   1   4       32.83       31.57      3.24 o 
  -2   1   4       80.00       79.83      1.61 o 
  -1   1   4      199.00      179.72      1.78 o 
   0   1   4      371.33      370.46      6.59 o 
   1   1   4      322.76      316.02      3.08 o 
   2   1   4      534.35      534.36      6.48 o 
   3   1   4      165.54      162.54      3.49 o 
   4   1   4       25.40       26.32      2.16 o 
   5   1   4       96.54       96.90      3.72 o 
   6   1   4       14.52       15.69      2.36 o 
   7   1   4       27.59       29.02      6.58 o 
  -7   2   4       13.79       17.41      2.93 o 
  -6   2   4       61.38       69.40      9.08 o 
  -5   2   4      102.02      100.85      5.17 o 
  -4   2   4      105.01      102.95      2.81 o 
  -3   2   4      119.47      122.42      3.22 o 
  -2   2   4      812.16      847.72      9.78 o 
  -1   2   4      243.41      222.46      2.12 o 
   0   2   4      425.54      428.21     10.46 o 
   1   2   4      159.10      174.79      2.55 o 
   2   2   4     1086.51     1160.69     13.54 o 
   3   2   4      117.62      118.52      2.24 o 
   4   2   4      264.04      265.32      5.08 o 
   5   2   4       80.36       84.35      6.37 o 
   6   2   4        8.21        8.22      2.50 o 
  -7   3   4        0.93        0.16      1.24 o 
  -6   3   4        1.01        3.38      1.40 o 
  -5   3   4       61.92       61.08      7.86 o 
  -4   3   4      370.84      380.43      8.80 o 
  -3   3   4       60.38       64.13      1.57 o 
  -2   3   4      755.65      802.89     12.19 o 
  -1   3   4      648.42      669.09     11.77 o 
   0   3   4      500.66      559.47      6.52 o 
   1   3   4       70.81       69.22      2.18 o 
   2   3   4      610.19      684.48      8.76 o 
   3   3   4      140.10      132.28      3.24 o 
   4   3   4      241.21      245.17      4.98 o 
   5   3   4        6.68       10.24      2.14 o 
   6   3   4       23.99       23.44      2.29 o 
  -6   4   4       31.75       32.37      5.28 o 
  -5   4   4        0.96        0.46      1.59 o 
  -4   4   4      159.86      159.16      6.88 o 
  -3   4   4      229.95      215.88      5.54 o 
  -2   4   4      143.80      135.99      2.47 o 
  -1   4   4      261.35      260.08      5.56 o 
   0   4   4      195.84      195.15      2.63 o 
   1   4   4      557.03      568.04      6.41 o 
   2   4   4       15.38       14.96      1.23 o 
   3   4   4       75.38       79.49      2.35 o 
   4   4   4      133.05      134.38      5.04 o 
   5   4   4       35.85       35.70      3.35 o 
   6   4   4        2.59        3.02      1.00 o 
  -6   5   4        1.86        2.22      0.92 o 
  -5   5   4       73.84       75.58      3.28 o 
  -4   5   4       93.56       87.13      4.54 o 
  -3   5   4        6.84        5.91      1.34 o 
  -2   5   4      152.56      149.44      5.03 o 
  -1   5   4      307.78      335.66      5.02 o 
   0   5   4      275.04      285.62      3.64 o 
   1   5   4       11.77       13.36      1.33 o 
   2   5   4       11.92        9.45      1.10 o 
   3   5   4      112.20      109.41      2.29 o 
   4   5   4        4.97        3.58      0.90 o 
   5   5   4       25.26       19.38      4.12 o 
   6   5   4        5.42        4.99      1.31 o 
  -6   6   4       12.89       12.15      3.87 o 
  -5   6   4       15.02       17.50      2.51 o 
  -4   6   4       46.39       45.60      3.32 o 
  -3   6   4      170.90      166.24      9.13 o 
  -2   6   4        7.89        9.50      1.51 o 
  -1   6   4       44.68       44.60      1.74 o 
   0   6   4      150.07      151.31      4.20 o 
   1   6   4      193.72      190.71      5.62 o 
   2   6   4       90.33       96.52      3.92 o 
   3   6   4       20.94       21.10      4.00 o 
   4   6   4       12.18        9.38      1.92 o 
   5   6   4        6.72        8.08      2.00 o 
  -5   7   4       13.49       14.11      3.27 o 
  -4   7   4        7.50       11.68      2.06 o 
  -3   7   4       35.01       35.59      5.33 o 
  -2   7   4      127.84      123.43      4.43 o 
  -1   7   4      358.23      370.57      7.37 o 
   0   7   4      264.66      293.41      5.56 o 
   1   7   4        7.76        7.64      1.32 o 
   2   7   4       28.58       32.45      5.27 o 
   3   7   4      129.91      133.48     14.00 o 
   4   7   4        5.95        2.69      1.62 o 
   5   7   4       25.11       23.38      3.77 o 
  -5   8   4        7.20        6.56      1.75 o 
  -4   8   4        3.78        6.40      3.44 o 
  -3   8   4       70.38       73.05      3.28 o 
  -2   8   4       82.54       74.92      3.97 o 
  -1   8   4       56.99       61.78      2.35 o 
   0   8   4      101.01       99.29      3.10 o 
   1   8   4       95.92       99.81      4.48 o 
   2   8   4       23.38       18.50      3.74 o 
   3   8   4        0.45        2.24      1.08 o 
   4   8   4       44.28       41.09      7.56 o 
  -4   9   4       25.29       19.57      4.02 o 
  -3   9   4       22.23       18.65      3.43 o 
  -2   9   4       17.66       15.04      2.52 o 
  -1   9   4       77.51       80.88      2.25 o 
   0   9   4       21.48       24.24      5.73 o 
   1   9   4       34.91       35.50      6.79 o 
   2   9   4       55.15       44.46      7.54 o 
   3   9   4       39.53       30.17      5.04 o 
   4   9   4        0.64        1.27      2.15 o 
  -3  10   4       20.85       21.92      3.95 o 
  -2  10   4       16.12       15.37      4.63 o 
  -1  10   4        4.42        3.22      2.07 o 
   0  10   4        2.09        1.41      1.52 o 
   1  10   4       10.32        8.00      4.73 o 
   2  10   4        1.06        2.96      2.66 o 
   3  10   4       11.83       10.99      3.54 o 
  -2  11   4        1.75        1.01      1.03 o 
  -1  11   4        8.60        7.13      2.52 o 
   0  11   4        0.30        4.87      1.53 o 
   1  11   4       13.17       13.92      4.31 o 
  -1 -11   5        5.71        7.91      1.92 o 
   1 -11   5        2.90        4.79      2.79 o 
  -3 -10   5        0.56        0.53      1.76 o 
  -2 -10   5       16.48       11.72      2.92 o 
  -1 -10   5        4.30        1.72      1.73 o 
   0 -10   5        2.88        6.53      1.87 o 
   1 -10   5       18.28       18.82      2.83 o 
   2 -10   5       11.52       14.74      2.89 o 
  -4  -9   5       14.67       18.69      2.63 o 
  -3  -9   5        9.20       17.67      4.03 o 
  -2  -9   5        6.47        4.09      1.35 o 
  -1  -9   5       49.93       51.81      3.09 o 
   0  -9   5       17.03       18.58      2.55 o 
   2  -9   5        6.40        6.79      2.40 o 
   3  -9   5       33.09       28.79     10.50 o 
   4  -9   5       10.67        6.80      3.27 o 
  -5  -8   5        7.45       10.96      3.73 o 
  -4  -8   5       14.43       15.55      5.83 o 
  -3  -8   5        4.54        7.78      2.82 o 
  -2  -8   5       43.53       45.18      7.89 o 
  -1  -8   5       95.59       90.12      4.73 o 
   0  -8   5       90.56      104.70      7.22 o 
   1  -8   5       45.00       40.56      1.88 o 
   2  -8   5      110.30      124.79      4.69 o 
   3  -8   5       52.17       57.18      4.09 o 
   4  -8   5        8.26        8.88      2.89 o 
  -5  -7   5        1.03        1.70      2.45 o 
  -4  -7   5       39.41       37.17      7.44 o 
  -3  -7   5       37.01       31.73     10.48 o 
  -2  -7   5       44.07       44.35      2.79 o 
  -1  -7   5      260.51      257.16      5.88 o 
   0  -7   5      336.47      323.97      8.82 o 
   1  -7   5       98.15       94.37      4.95 o 
   2  -7   5       71.09       79.13     10.43 o 
   3  -7   5        0.33        4.32      3.39 o 
   4  -7   5        9.09       13.92      4.01 o 
   5  -7   5       11.25       13.94      3.23 o 
  -6  -6   5        0.33       -2.34      2.42 o 
  -5  -6   5        3.17        1.63      1.76 o 
  -4  -6   5        8.74        6.84      2.18 o 
  -3  -6   5      106.78      117.22     13.06 o 
  -2  -6   5       74.80       69.16      1.93 o 
  -1  -6   5      292.24      280.41      6.21 o 
   0  -6   5       32.73       29.49      2.15 o 
   1  -6   5       81.60       77.47      4.74 o 
   2  -6   5       47.28       51.90     15.20 o 
   3  -6   5       37.10       41.30      4.71 o 
   4  -6   5        8.84        9.03      3.16 o 
   5  -6   5        7.90        9.02      2.59 o 
  -6  -5   5        9.46       15.29      4.63 o 
  -5  -5   5       42.17       37.24      9.67 o 
  -4  -5   5      154.56      158.68      7.56 o 
  -3  -5   5       72.21       63.45      1.70 o 
  -2  -5   5       11.33       13.67      1.02 o 
  -1  -5   5       73.39       72.89      2.60 o 
   0  -5   5      473.26      500.38      7.99 o 
   1  -5   5       92.70       95.96      5.98 o 
   2  -5   5       54.31       68.37     13.48 o 
   3  -5   5        8.08        8.42      3.67 o 
   4  -5   5       31.25       35.24      6.78 o 
   5  -5   5        3.66        4.11      2.93 o 
   6  -5   5        2.74        4.29      3.25 o 
  -6  -4   5       29.45       26.96      2.80 o 
  -5  -4   5       27.40       24.63      2.68 o 
  -4  -4   5      140.35      132.74      5.35 o 
  -3  -4   5       82.91       90.06      2.64 o 
  -2  -4   5      435.76      431.61      5.53 o 
  -1  -4   5     1127.62     1179.39     17.73 o 
   0  -4   5       45.72       46.45      1.74 o 
   1  -4   5      217.07      234.51      6.96 o 
   2  -4   5      191.31      238.78      7.50 o 
   3  -4   5      174.24      174.71      7.60 o 
   4  -4   5       31.04       29.76      7.90 o 
   5  -4   5       84.74       83.55      3.10 o 
   6  -4   5        9.60       12.15      3.13 o 
  -7  -3   5       18.37       13.47      3.55 o 
  -6  -3   5        1.64        1.78      2.40 o 
  -5  -3   5       24.62       22.31      2.42 o 
  -4  -3   5      207.98      207.57      5.01 o 
  -3  -3   5      137.74      137.91      2.85 o 
  -2  -3   5       95.99       95.11      3.92 o 
  -1  -3   5      746.56      792.99     16.30 o 
   0  -3   5      976.38      980.87     35.10 o 
   1  -3   5      694.80      698.43     11.57 o 
   2  -3   5      217.99      213.08      8.14 o 
   3  -3   5      307.83      294.67     13.38 o 
   4  -3   5      236.30      237.51      7.24 o 
   5  -3   5       63.22       57.54      2.85 o 
   6  -3   5        9.33       13.92      2.52 o 
  -7  -2   5        1.07        4.05      1.74 o 
  -6  -2   5       39.20       41.38      3.52 o 
  -5  -2   5       69.11       62.58      7.90 o 
  -4  -2   5      160.34      159.28      8.22 o 
  -3  -2   5       87.15       70.77      2.32 o 
  -2  -2   5       21.72       30.90      2.03 o 
  -1  -2   5      472.94      491.32      6.73 o 
   0  -2   5      354.35      365.39      3.43 o 
   1  -2   5     1258.19     1265.93     20.00 o 
   2  -2   5      440.84      473.68     11.55 o 
   3  -2   5       52.27       55.24      4.06 o 
   4  -2   5       53.59       53.29      5.85 o 
   5  -2   5      188.96      183.69      3.54 o 
   6  -2   5       12.29       10.65      2.14 o 
  -7  -1   5       18.87       17.45      5.46 o 
  -6  -1   5       29.38       34.26      3.49 o 
  -5  -1   5      221.21      214.81      7.09 o 
  -4  -1   5      230.98      240.60      9.63 o 
  -3  -1   5      178.38      185.82      8.14 o 
  -2  -1   5      209.50      203.03      3.79 o 
  -1  -1   5      134.19      123.11      1.63 o 
   0  -1   5      599.92      575.71      8.36 o 
   1  -1   5      334.02      357.75      2.93 o 
   2  -1   5      247.82      251.25      5.81 o 
   3  -1   5      116.33      123.19      3.25 o 
   4  -1   5      212.62      213.49      4.72 o 
   5  -1   5        6.71        7.00      1.42 o 
   6  -1   5        8.63       13.40      2.63 o 
  -7   0   5        5.14        4.46      2.98 o 
  -6   0   5       76.48       81.93      3.02 o 
  -5   0   5      723.18      769.06     19.95 o 
  -4   0   5        0.13        3.47      1.24 o 
  -3   0   5      310.74      328.05     10.50 o 
  -2   0   5        1.08        3.58      1.70 o 
  -1   0   5       61.41       59.27      1.62 o 
   0   0   5       26.66       28.27      1.03 o 
   1   0   5      435.03      411.97      3.20 o 
   2   0   5       45.18       44.53      2.68 o 
   3   0   5       56.71       54.19      3.78 o 
   4   0   5       53.46       60.90      4.11 o 
   5   0   5       11.27       14.41      1.82 o 
   6   0   5        6.94        6.42      1.57 o 
  -7   1   5       19.15       18.84      2.95 o 
  -6   1   5       30.14       37.50      4.84 o 
  -5   1   5      220.83      218.77      7.42 o 
  -4   1   5      231.93      240.45     12.16 o 
  -3   1   5      183.98      185.17      6.60 o 
  -2   1   5      212.10      216.11      3.39 o 
  -1   1   5      128.81      124.50      1.88 o 
   0   1   5      587.77      566.62      5.04 o 
   1   1   5      324.86      347.88      3.76 o 
   2   1   5      249.57      261.93      4.93 o 
   3   1   5      118.09      112.89      2.02 o 
   4   1   5      210.88      209.43      4.68 o 
   5   1   5        6.96        6.14      1.12 o 
   6   1   5        8.67        8.16      1.75 o 
  -7   2   5        1.07        2.49      1.12 o 
  -6   2   5       41.20       46.24      6.05 o 
  -5   2   5       69.18       65.53      3.88 o 
  -4   2   5      163.78      170.50      5.48 o 
  -3   2   5       85.21       72.67      5.23 o 
  -2   2   5       22.13       28.55      1.82 o 
  -1   2   5      459.50      503.85      7.05 o 
   0   2   5      353.27      375.79      8.78 o 
   1   2   5     1272.74     1288.11     16.57 o 
   2   2   5      426.10      437.29      6.82 o 
   3   2   5       50.54       52.86      2.64 o 
   4   2   5       53.93       44.53      4.06 o 
   5   2   5      192.06      199.80      3.36 o 
   6   2   5       11.73        9.09      1.60 o 
  -7   3   5       17.81       20.23      3.05 o 
  -6   3   5        1.58        2.78      1.35 o 
  -5   3   5       24.25       23.05      4.33 o 
  -4   3   5      207.43      210.80      4.10 o 
  -3   3   5      137.44      130.55      2.98 o 
  -2   3   5       97.90       97.07      2.40 o 
  -1   3   5      745.68      815.89     14.53 o 
   0   3   5      967.14      998.17     11.54 o 
   1   3   5      690.66      741.79      9.95 o 
   2   3   5      218.48      210.74      2.92 o 
   3   3   5      313.95      295.64      6.57 o 
   4   3   5      238.69      243.23      6.85 o 
   5   3   5       64.10       62.23      2.52 o 
   6   3   5        9.80       10.02      2.30 o 
  -6   4   5       30.20       33.80      6.06 o 
  -5   4   5       27.71       30.78      5.36 o 
  -4   4   5      140.28      137.10      4.80 o 
  -3   4   5       82.47       82.44      4.60 o 
  -2   4   5      430.10      416.50      6.87 o 
  -1   4   5     1123.85     1201.14     14.68 o 
   0   4   5       45.49       46.53      2.04 o 
   1   4   5      217.74      240.19      4.52 o 
   2   4   5      182.95      215.41      2.99 o 
   3   4   5      175.09      170.96      3.23 o 
   4   4   5       30.55       30.43      2.18 o 
   5   4   5       85.80       79.65      2.38 o 
   6   4   5       10.05        9.92      2.29 o 
  -6   5   5        9.87       14.03      2.98 o 
  -5   5   5       42.10       36.42      5.60 o 
  -4   5   5      152.86      153.25      7.96 o 
  -3   5   5       70.11       67.59      3.96 o 
  -2   5   5       11.97       17.32      3.10 o 
  -1   5   5       73.26       67.28      1.87 o 
   0   5   5      470.69      493.98      5.76 o 
   1   5   5       95.41       92.33      2.15 o 
   2   5   5       53.65       57.49      1.95 o 
   3   5   5        8.89        7.94      1.09 o 
   4   5   5       30.07       30.17      4.78 o 
   5   5   5        3.49        4.26      2.21 o 
   6   5   5        2.88        2.97      1.84 o 
  -6   6   5        0.23        2.65      1.32 o 
  -5   6   5        3.73        4.64      1.24 o 
  -4   6   5        8.06        7.65      1.90 o 
  -3   6   5      108.05      100.63     10.68 o 
  -2   6   5       75.96       73.37      2.83 o 
  -1   6   5      295.03      293.02      6.64 o 
   0   6   5       32.50       27.62      1.58 o 
   1   6   5       82.72       79.99      2.29 o 
   2   6   5       48.08       51.11      1.57 o 
   3   6   5       36.59       32.34      6.36 o 
   4   6   5        8.56        8.13      1.91 o 
   5   6   5        7.46        7.53      1.54 o 
  -5   7   5        1.08        2.63      0.87 o 
  -4   7   5       40.35       35.31      5.56 o 
  -3   7   5       38.12       34.56      6.01 o 
  -2   7   5       43.33       44.27      2.72 o 
  -1   7   5      260.23      260.32      8.91 o 
   0   7   5      341.00      348.13     13.33 o 
   1   7   5      101.30      100.11      3.31 o 
   2   7   5       71.63       69.02      3.86 o 
   3   7   5        0.49        1.17      2.36 o 
   4   7   5        8.98        7.91      2.00 o 
   5   7   5       11.13       10.33      2.55 o 
  -5   8   5        7.31        7.18      1.56 o 
  -4   8   5       14.08       12.35      2.23 o 
  -3   8   5        4.73        4.90      2.33 o 
  -2   8   5       43.40       42.65      6.26 o 
  -1   8   5       97.02       86.07      4.92 o 
   0   8   5       90.95      100.20      2.93 o 
   1   8   5       44.29       43.54     10.83 o 
   2   8   5      111.59      131.06      3.52 o 
   3   8   5       52.45       45.56      7.76 o 
   4   8   5        8.03        8.03      3.21 o 
  -4   9   5       15.12       14.95      2.98 o 
  -3   9   5        9.69       10.73      2.13 o 
  -2   9   5        6.18        1.75      1.09 o 
  -1   9   5       48.55       54.23      5.13 o 
   0   9   5       16.64       17.71      3.36 o 
   1   9   5        7.10        5.05      3.14 o 
   2   9   5        6.36        7.61      2.10 o 
   3   9   5       32.12       24.82      4.70 o 
   4   9   5       10.63       12.48      4.09 o 
  -3  10   5        0.52        2.47      0.83 o 
  -2  10   5       16.58       13.08      5.42 o 
  -1  10   5        4.31        2.48      2.74 o 
   0  10   5        2.87        1.36      2.14 o 
   1  10   5       18.10       19.32      5.46 o 
   2  10   5       12.06       14.78      3.07 o 
  -1  11   5        6.09        3.12      1.94 o 
   0  11   5        2.69        3.53      6.14 o 
   1  11   5        2.61        3.55      2.52 o 
  -3 -10   6        6.90       12.71      2.90 o 
  -2 -10   6        1.36        3.42      1.61 o 
  -1 -10   6        9.69       11.71      2.47 o 
   0 -10   6       32.60       39.16      3.87 o 
   1 -10   6        9.71        7.56      2.24 o 
   2 -10   6       50.23       33.29      8.29 o 
  -4  -9   6        6.87        5.60      2.66 o 
  -3  -9   6        5.28        6.22      1.79 o 
  -2  -9   6        3.38        2.53      2.08 o 
  -1  -9   6       54.00       52.78      4.88 o 
   0  -9   6       32.70       33.99      3.96 o 
   1  -9   6       34.97       36.09      3.17 o 
   2  -9   6       24.12       23.18      1.73 o 
   3  -9   6        0.56       -0.93      2.59 o 
  -5  -8   6        3.03       -0.14      2.36 o 
  -4  -8   6       17.02       14.71      3.35 o 
  -3  -8   6        0.94       -0.54      2.78 o 
  -2  -8   6       21.50       25.45      5.66 o 
  -1  -8   6       34.88       31.60      3.30 o 
   0  -8   6       45.88       50.40      2.77 o 
   1  -8   6        4.07        3.78      1.15 o 
   2  -8   6       13.40       11.80      3.57 o 
   3  -8   6        1.72        5.05      3.11 o 
   4  -8   6        5.27        5.90      3.24 o 
  -5  -7   6        4.21        8.32      2.67 o 
  -4  -7   6        4.00        5.66      3.55 o 
  -3  -7   6       26.17       25.59      5.59 o 
  -2  -7   6       85.42       86.48      4.40 o 
  -1  -7   6       12.73       13.74      1.85 o 
   0  -7   6        3.73        3.51      1.46 o 
   1  -7   6       58.11       55.66      2.30 o 
   2  -7   6      121.04      117.96      7.84 o 
   3  -7   6        4.37        4.28      3.23 o 
   4  -7   6       10.23       11.11      2.99 o 
   5  -7   6       16.19       17.13      3.95 o 
  -6  -6   6        0.49       -0.23      2.35 o 
  -5  -6   6       16.73       13.54      2.57 o 
  -4  -6   6      214.52      206.32      6.08 o 
  -3  -6   6        0.85        1.17      2.66 o 
  -2  -6   6      278.86      286.63      6.96 o 
  -1  -6   6      631.13      634.73     12.07 o 
   0  -6   6      304.34      314.28      7.06 o 
   1  -6   6       16.37       19.12      2.36 o 
   2  -6   6        8.34        8.63      3.41 o 
   3  -6   6       51.49       48.07      4.37 o 
   4  -6   6       15.63       12.79      2.90 o 
   5  -6   6        5.61        9.77      3.04 o 
  -6  -5   6        8.49       10.48      3.51 o 
  -5  -5   6       34.63       38.33      8.81 o 
  -4  -5   6       23.49       19.79      2.95 o 
  -3  -5   6      300.40      302.44      6.26 o 
  -2  -5   6      507.44      535.88     10.64 o 
  -1  -5   6      327.88      332.55     10.19 o 
   0  -5   6      136.61      139.87      5.64 o 
   1  -5   6      238.53      246.50     11.17 o 
   2  -5   6       80.56       87.98      4.84 o 
   3  -5   6       18.09       15.55      3.29 o 
   4  -5   6       58.37       58.60      4.66 o 
   5  -5   6       15.11       13.65      2.52 o 
  -6  -4   6        1.28        3.42      1.45 o 
  -5  -4   6        3.31        3.37      4.07 o 
  -4  -4   6      325.23      317.98     16.47 o 
  -3  -4   6       24.43       26.29      1.92 o 
  -2  -4   6       53.61       52.10      2.64 o 
  -1  -4   6       74.15       87.10      3.05 o 
   0  -4   6       90.12       81.36      1.71 o 
   1  -4   6       14.53       19.37      2.19 o 
   2  -4   6       47.74       50.37      4.00 o 
   3  -4   6      167.90      170.80      7.13 o 
   4  -4   6        8.01        8.55      3.27 o 
   5  -4   6       42.67       36.66      3.31 o 
   6  -4   6        0.02        2.98      2.36 o 
  -7  -3   6       19.25       21.68      3.12 o 
  -6  -3   6       28.33       25.20      5.78 o 
  -5  -3   6       67.06       63.57      5.40 o 
  -4  -3   6       20.70       21.80      1.89 o 
  -3  -3   6      199.15      191.29      6.02 o 
  -2  -3   6       59.38       62.38      2.29 o 
  -1  -3   6      183.56      192.91      4.17 o 
   0  -3   6       59.52       56.47      1.60 o 
   1  -3   6      197.32      195.80      5.31 o 
   2  -3   6       16.15       18.52      2.82 o 
   3  -3   6      208.91      209.96      8.06 o 
   4  -3   6       82.54       82.11      3.92 o 
   5  -3   6       35.57       30.03      3.10 o 
   6  -3   6       23.73       21.63      3.78 o 
  -7  -2   6        9.21       16.18      3.24 o 
  -6  -2   6       14.49       17.32      1.98 o 
  -5  -2   6      106.44      109.04      5.12 o 
  -4  -2   6       98.78      107.55      2.57 o 
  -3  -2   6      165.01      161.42      3.26 o 
  -2  -2   6      103.56      108.46      3.02 o 
  -1  -2   6      728.24      750.54     12.42 o 
   0  -2   6      725.19      762.69     12.67 o 
   1  -2   6      121.38      122.34      2.02 o 
   2  -2   6       62.91       67.94      3.53 o 
   3  -2   6      592.23      641.42     26.95 o 
   4  -2   6      211.47      197.64      7.57 o 
   5  -2   6       62.88       60.86      3.61 o 
   6  -2   6       20.78       28.53      3.05 o 
  -7  -1   6       40.86       41.89      5.12 o 
  -6  -1   6       70.12       78.51      5.57 o 
  -5  -1   6      115.68      132.67      4.95 o 
  -4  -1   6        7.27        7.96      1.04 o 
  -3  -1   6      171.83      163.21      6.29 o 
  -2  -1   6      106.83      114.96      5.19 o 
  -1  -1   6      301.02      313.52      6.37 o 
   0  -1   6      583.49      598.11      8.06 o 
   1  -1   6      311.56      334.55      4.11 o 
   2  -1   6       30.68       34.25      2.98 o 
   3  -1   6      177.38      178.36      6.31 o 
   4  -1   6      212.43      224.47      9.96 o 
   5  -1   6        3.19        3.81      1.40 o 
   6  -1   6        1.88        2.37      1.44 o 
  -7   0   6       88.81       97.60     12.40 o 
  -6   0   6       96.49       83.62      3.60 o 
  -5   0   6       16.68       16.84      2.34 o 
  -4   0   6       10.62        8.94      1.28 o 
  -3   0   6      333.02      334.75      5.65 o 
  -2   0   6      396.00      463.93     11.47 o 
  -1   0   6      607.61      598.52     10.27 o 
   0   0   6      202.42      152.15      2.43 o 
   1   0   6      118.13      134.48      1.96 o 
   2   0   6      161.92      161.31      3.61 o 
   3   0   6       13.54       11.53      1.47 o 
   4   0   6        2.10        2.26      1.11 o 
   5   0   6       22.67       24.98      3.44 o 
   6   0   6       31.96       31.78      3.63 o 
  -7   1   6       41.12       34.74      5.71 o 
  -6   1   6       71.31       84.01      5.80 o 
  -5   1   6      116.97      118.90      4.55 o 
  -4   1   6        7.25        4.90      3.53 o 
  -3   1   6      167.02      156.45      6.34 o 
  -2   1   6       99.63      101.37      3.28 o 
  -1   1   6      304.67      326.37      5.53 o 
   0   1   6      582.70      627.36      8.50 o 
   1   1   6      310.96      343.17     14.04 o 
   2   1   6       31.08       33.30      2.02 o 
   3   1   6      177.87      185.48      6.44 o 
   4   1   6      215.49      210.44      4.69 o 
   5   1   6        2.74        2.36      0.70 o 
   6   1   6        1.90        4.39      1.02 o 
  -7   2   6        8.79       10.94      2.37 o 
  -6   2   6       14.69       19.98      3.70 o 
  -5   2   6      104.73      105.90      3.33 o 
  -4   2   6      102.00      109.32      3.91 o 
  -3   2   6      169.70      166.37      3.22 o 
  -2   2   6      101.38      108.77      2.69 o 
  -1   2   6      714.02      763.49     12.09 o 
   0   2   6      714.25      743.75     10.06 o 
   1   2   6      120.56      123.98      2.80 o 
   2   2   6       60.56       61.75      2.36 o 
   3   2   6      599.07      619.26      9.98 o 
   4   2   6      213.98      211.59      6.30 o 
   5   2   6       63.93       64.09      3.67 o 
   6   2   6       20.51       24.00      2.12 o 
  -7   3   6       19.58       22.23      3.88 o 
  -6   3   6       29.78       26.44      4.77 o 
  -5   3   6       68.39       65.74      7.45 o 
  -4   3   6       20.77       19.63      3.35 o 
  -3   3   6      194.69      194.93      5.22 o 
  -2   3   6       55.40       62.58      2.48 o 
  -1   3   6      182.41      199.94      3.66 o 
   0   3   6       57.48       55.44      1.60 o 
   1   3   6      187.89      189.20      3.27 o 
   2   3   6       18.03       22.48      2.67 o 
   3   3   6      210.17      203.08      4.07 o 
   4   3   6       83.12       83.85      2.75 o 
   5   3   6       34.60       33.59      3.86 o 
   6   3   6       24.09       19.34      4.08 o 
  -6   4   6        1.34        2.49      1.27 o 
  -5   4   6        3.03        4.46      1.75 o 
  -4   4   6      321.69      323.68     19.21 o 
  -3   4   6       25.35       28.67      4.97 o 
  -2   4   6       52.17       48.09      2.51 o 
  -1   4   6       71.20       80.36      2.75 o 
   0   4   6       87.31       82.69      1.46 o 
   1   4   6       14.33       12.91      1.66 o 
   2   4   6       47.29       50.54      2.14 o 
   3   4   6      169.39      169.29      3.08 o 
   4   4   6        8.52       11.36      1.36 o 
   5   4   6       42.72       42.34      2.74 o 
   6   4   6        0.03        2.23      1.15 o 
  -6   5   6        8.93       11.49      3.60 o 
  -5   5   6       35.11       31.64      5.15 o 
  -4   5   6       23.54       22.30      3.24 o 
  -3   5   6      301.32      310.89     12.05 o 
  -2   5   6      511.38      548.26     13.56 o 
  -1   5   6      323.73      349.70      9.19 o 
   0   5   6      136.98      130.76      4.06 o 
   1   5   6      235.63      241.47      6.20 o 
   2   5   6       82.72       77.18      1.95 o 
   3   5   6       18.35       16.81      2.30 o 
   4   5   6       57.68       60.34      7.66 o 
   5   5   6       14.64       15.18      2.85 o 
  -6   6   6        0.50        2.45      2.53 o 
  -5   6   6       17.20       16.70      2.29 o 
  -4   6   6      212.09      207.01      8.28 o 
  -3   6   6        0.64        1.84      0.96 o 
  -2   6   6      278.08      288.08      8.18 o 
  -1   6   6      636.61      628.53     14.63 o 
   0   6   6      307.51      321.96      5.25 o 
   1   6   6       16.66       16.03      1.74 o 
   2   6   6        8.45       10.31      1.12 o 
   3   6   6       52.32       55.31      3.44 o 
   4   6   6       15.14       17.80      3.07 o 
   5   6   6        5.50        9.31      3.30 o 
  -5   7   6        4.01        3.66      1.20 o 
  -4   7   6        4.10        5.06      1.24 o 
  -3   7   6       27.25       26.51      4.24 o 
  -2   7   6       87.87       91.61      3.48 o 
  -1   7   6       12.62       15.30      2.55 o 
   0   7   6        4.25        5.17      0.90 o 
   1   7   6       58.42       60.30      6.93 o 
   2   7   6      121.30      109.60      3.95 o 
   3   7   6        4.44        4.36      1.62 o 
   4   7   6       10.05       10.05      2.15 o 
   5   7   6       15.48       16.28      3.92 o 
  -5   8   6        3.37        3.57      1.58 o 
  -4   8   6       17.05       17.51      3.14 o 
  -3   8   6        1.15        1.59      1.05 o 
  -2   8   6       21.23       20.74      3.23 o 
  -1   8   6       37.50       38.39      2.86 o 
   0   8   6       45.05       51.29      2.16 o 
   1   8   6        4.06        3.45      1.06 o 
   2   8   6       12.37       10.38      1.94 o 
   3   8   6        1.84        2.34      1.15 o 
   4   8   6        5.10        4.43      1.17 o 
  -4   9   6        6.95        3.93      1.09 o 
  -3   9   6        5.19        8.60      2.98 o 
  -2   9   6        3.23        3.21      1.42 o 
  -1   9   6       54.70       56.94      1.99 o 
   0   9   6       32.61       28.32      4.84 o 
   1   9   6       34.92       38.32      6.57 o 
   2   9   6       23.92       19.72      4.71 o 
   3   9   6        0.62        0.02      1.17 o 
  -3  10   6        7.09        5.87      1.49 o 
  -2  10   6        1.45        2.39      1.23 o 
  -1  10   6       10.55        6.48      2.94 o 
   0  10   6       31.95       25.23      6.47 o 
   1  10   6        9.57        9.87      3.44 o 
   2  10   6       49.77       36.97     11.72 o 
  -2 -10   7       32.14       26.63      4.09 o 
  -1 -10   7        0.88        3.74      2.54 o 
   0 -10   7       15.15       16.18      2.97 o 
   1 -10   7        4.83        4.59      2.60 o 
   2 -10   7        2.72        5.41      3.04 o 
  -4  -9   7       19.23       24.18      8.68 o 
  -3  -9   7        0.16        0.59      2.40 o 
  -2  -9   7       12.68       15.11      3.73 o 
  -1  -9   7       68.67       66.15      3.31 o 
   0  -9   7       19.60       19.22      1.98 o 
   1  -9   7        5.73        1.63      1.29 o 
   2  -9   7        4.23        7.19      2.01 o 
   3  -9   7       20.22       23.54      4.81 o 
  -4  -8   7       10.94        9.55      3.44 o 
  -3  -8   7        8.67        9.19      3.88 o 
  -2  -8   7        5.92        3.78      2.54 o 
  -1  -8   7        9.26       11.59      1.61 o 
   0  -8   7       96.28       89.71      3.63 o 
   1  -8   7       34.75       42.86      2.58 o 
   2  -8   7        1.21        1.15      1.13 o 
   3  -8   7       20.41       17.01      4.38 o 
   4  -8   7       21.36       14.74      4.15 o 
  -5  -7   7       23.79       26.63      3.12 o 
  -4  -7   7        4.43        7.63      2.28 o 
  -3  -7   7       46.80       52.57      4.47 o 
  -2  -7   7      138.38      128.67      5.39 o 
  -1  -7   7       42.04       45.89      2.68 o 
   0  -7   7       11.79       11.85      1.88 o 
   1  -7   7       19.97       22.04      4.69 o 
   2  -7   7       42.25       42.65      4.21 o 
   3  -7   7        7.36        6.66      2.57 o 
   4  -7   7        1.69        4.32      3.15 o 
  -5  -6   7        5.00        4.56      2.53 o 
  -4  -6   7       20.11       22.21      4.29 o 
  -3  -6   7       60.25       72.37      7.73 o 
  -2  -6   7       51.81       48.62      2.42 o 
  -1  -6   7      158.69      157.98      4.73 o 
   0  -6   7      249.79      248.28      5.85 o 
   1  -6   7      234.41      247.62      9.08 o 
   2  -6   7       39.97       33.99      2.84 o 
   3  -6   7        5.95       11.14      3.96 o 
   4  -6   7       40.84       38.98     12.07 o 
   5  -6   7        0.92        3.26      3.18 o 
  -6  -5   7       13.15       12.61      3.73 o 
  -5  -5   7       80.05       59.28     14.52 o 
  -4  -5   7       12.86       15.44      2.94 o 
  -3  -5   7        0.16        1.28      0.72 o 
  -2  -5   7       50.16       49.07      2.71 o 
  -1  -5   7      308.95      310.56      8.80 o 
   0  -5   7      430.97      449.61     11.33 o 
   1  -5   7       65.35       70.16      9.98 o 
   2  -5   7      268.12      281.41      8.55 o 
   3  -5   7       32.34       26.41      6.20 o 
   4  -5   7        5.97        7.44      3.68 o 
   5  -5   7       24.27       18.40      5.75 o 
  -6  -4   7        5.38        9.74      3.14 o 
  -5  -4   7        0.71       -0.69      2.66 o 
  -4  -4   7      197.66      188.85      6.30 o 
  -3  -4   7      140.88      124.97      5.66 o 
  -2  -4   7       45.59       46.90      5.45 o 
  -1  -4   7        5.53        4.68      3.41 o 
   0  -4   7      220.09      200.42      4.08 o 
   1  -4   7       27.98       25.06      3.21 o 
   2  -4   7       63.60       62.91      3.37 o 
   3  -4   7      191.44      205.96     12.13 o 
   4  -4   7      139.08      139.47      3.35 o 
   5  -4   7        9.79        9.60      2.21 o 
  -6  -3   7       22.60       23.51      5.34 o 
  -5  -3   7       98.55      108.38      4.39 o 
  -4  -3   7       45.22       47.33      2.50 o 
  -3  -3   7       41.63       41.92      2.26 o 
  -2  -3   7       25.06       22.84      1.70 o 
  -1  -3   7      138.07      135.71      2.76 o 
   0  -3   7       22.72       22.38      1.74 o 
   1  -3   7      162.46      165.57      3.45 o 
   2  -3   7      175.04      165.84      5.07 o 
   3  -3   7       45.27       48.30      2.68 o 
   4  -3   7        2.27        2.77      1.55 o 
   5  -3   7       20.12       17.33      2.01 o 
   6  -3   7       34.78       21.58      9.03 o 
  -7  -2   7       56.28       62.27      5.66 o 
  -6  -2   7       97.30      101.06      3.92 o 
  -5  -2   7       31.73       35.82      3.28 o 
  -4  -2   7       94.33       99.19      2.90 o 
  -3  -2   7      319.98      328.75     10.15 o 
  -2  -2   7       73.06       66.27      2.13 o 
  -1  -2   7       23.69       24.12      1.88 o 
   0  -2   7      117.95       97.92     14.18 o 
   1  -2   7       55.92       54.79      0.93 o 
   2  -2   7       80.80       79.57      2.13 o 
   3  -2   7       57.16       55.64      3.88 o 
   4  -2   7       21.81       18.41      3.29 o 
   5  -2   7       28.02       28.95      3.22 o 
   6  -2   7        9.45       10.16      2.36 o 
  -7  -1   7        2.96        4.23      1.78 o 
  -6  -1   7       22.03       17.17      2.43 o 
  -5  -1   7        0.76        0.51      1.15 o 
  -4  -1   7      595.48      608.31     20.34 o 
  -3  -1   7      177.12      173.80      5.66 o 
  -2  -1   7       94.46      101.58      5.05 o 
  -1  -1   7       34.40       30.18      2.36 o 
   0  -1   7      392.20      391.52     11.53 o 
   1  -1   7       37.70       34.46      1.93 o 
   2  -1   7       53.34       51.53      1.70 o 
   3  -1   7      239.87      231.77      5.21 o 
   4  -1   7        0.50       -0.01      1.69 o 
   5  -1   7       52.59       53.77      3.66 o 
   6  -1   7       32.02       27.53      4.44 o 
  -7   0   7       47.14       43.98      5.32 o 
  -6   0   7       19.03       16.62      2.24 o 
  -5   0   7        4.26        3.50      1.12 o 
  -4   0   7       32.14       35.67      3.18 o 
  -3   0   7       96.32       89.68      2.54 o 
  -2   0   7       45.84       44.99      2.27 o 
  -1   0   7      316.57      353.42      7.51 o 
   0   0   7     1132.10     1114.94     26.49 o 
   1   0   7      364.84      371.74      4.40 o 
   2   0   7      252.75      239.21      3.60 o 
   3   0   7       19.53       18.26      2.10 o 
   4   0   7      130.59      133.96      4.37 o 
   5   0   7        6.37        8.76      1.38 o 
   6   0   7       36.53       38.75      3.40 o 
  -7   1   7        3.20        3.28      2.89 o 
  -6   1   7       21.45       17.38      2.35 o 
  -5   1   7        1.11        1.78      1.94 o 
  -4   1   7      597.10      607.66     11.15 o 
  -3   1   7      176.87      181.51     12.07 o 
  -2   1   7       90.16       93.86      2.66 o 
  -1   1   7       34.81       30.09      1.16 o 
   0   1   7      388.43      392.07      5.60 o 
   1   1   7       37.93       35.53      1.35 o 
   2   1   7       52.93       51.07      2.32 o 
   3   1   7      238.57      238.18      5.38 o 
   4   1   7        0.50        1.35      0.80 o 
   5   1   7       51.88       54.22      2.44 o 
   6   1   7       33.12       31.25      3.20 o 
  -7   2   7       56.70       51.02     10.21 o 
  -6   2   7       99.05      113.73      8.36 o 
  -5   2   7       31.94       32.07      3.05 o 
  -4   2   7       95.98      100.34      3.72 o 
  -3   2   7      319.61      341.68      8.72 o 
  -2   2   7       73.92       70.20      1.80 o 
  -1   2   7       23.02       25.09      1.99 o 
   0   2   7      112.93      102.03      2.04 o 
   1   2   7       51.59       52.66      2.61 o 
   2   2   7       79.97       77.21      2.09 o 
   3   2   7       60.08       62.37      2.69 o 
   4   2   7       21.83       20.20      2.28 o 
   5   2   7       27.23       27.77      3.01 o 
   6   2   7        9.19        8.88      1.43 o 
  -6   3   7       22.67       22.90      3.32 o 
  -5   3   7       99.14      108.42      7.03 o 
  -4   3   7       46.51       50.02      3.14 o 
  -3   3   7       41.61       43.41      4.48 o 
  -2   3   7       23.65       24.01      2.39 o 
  -1   3   7      133.98      127.69      2.16 o 
   0   3   7       21.90       24.57      1.86 o 
   1   3   7      161.18      168.21      5.23 o 
   2   3   7      180.20      161.84      4.54 o 
   3   3   7       43.43       46.68      2.40 o 
   4   3   7        2.18        1.81      0.68 o 
   5   3   7       18.76       16.00      1.64 o 
   6   3   7       36.01       25.65      4.80 o 
  -6   4   7        6.16        8.09      1.55 o 
  -5   4   7        0.70        0.53      0.73 o 
  -4   4   7      197.16      177.07      6.34 o 
  -3   4   7      140.43      131.76      5.04 o 
  -2   4   7       43.07       41.81      3.96 o 
  -1   4   7        5.86        4.20      0.93 o 
   0   4   7      220.92      214.66      4.26 o 
   1   4   7       26.26       24.45      2.79 o 
   2   4   7       62.98       62.57      1.98 o 
   3   4   7      189.76      188.20      5.08 o 
   4   4   7      138.32      137.63      3.24 o 
   5   4   7        9.66        6.37      1.45 o 
  -6   5   7       12.97       13.88      2.20 o 
  -5   5   7       78.44       67.21      5.37 o 
  -4   5   7       12.32       13.60      3.16 o 
  -3   5   7        0.17        1.39      0.90 o 
  -2   5   7       49.82       51.18      2.20 o 
  -1   5   7      303.51      303.09      6.38 o 
   0   5   7      434.07      445.25     10.07 o 
   1   5   7       63.90       62.64      2.15 o 
   2   5   7      272.29      275.30      8.02 o 
   3   5   7       31.12       29.58      2.80 o 
   4   5   7        5.88        7.11      1.45 o 
   5   5   7       23.80       23.59      3.49 o 
  -5   6   7        4.89        3.60      0.99 o 
  -4   6   7       19.61       21.43      4.99 o 
  -3   6   7       61.97       58.62      3.12 o 
  -2   6   7       51.73       48.81      4.16 o 
  -1   6   7      160.00      152.07      6.14 o 
   0   6   7      252.43      256.02      7.05 o 
   1   6   7      235.22      237.98      5.98 o 
   2   6   7       40.32       36.76      3.46 o 
   3   6   7        5.43        5.76      1.28 o 
   4   6   7       40.42       50.69      9.15 o 
   5   6   7        1.08        1.77      1.40 o 
  -5   7   7       23.68       15.74      2.51 o 
  -4   7   7        4.56        6.95      1.40 o 
  -3   7   7       46.83       40.39      2.75 o 
  -2   7   7      140.12      139.41      6.36 o 
  -1   7   7       41.96       45.86      2.55 o 
   0   7   7       12.41       10.18      1.19 o 
   1   7   7       19.42       18.85      2.30 o 
   2   7   7       44.02       37.97      5.32 o 
   3   7   7        7.59        7.69      3.59 o 
   4   7   7        1.68        1.15      0.94 o 
  -4   8   7       10.94        9.60      1.95 o 
  -3   8   7        8.91       13.71      2.62 o 
  -2   8   7        6.53        7.00      1.43 o 
  -1   8   7        9.37        8.79      1.67 o 
   0   8   7       94.75       98.62      8.00 o 
   1   8   7       34.43       31.41     11.33 o 
   2   8   7        1.25        1.91      2.29 o 
   3   8   7       21.30       14.25      4.09 o 
   4   8   7       20.96       15.76      4.71 o 
  -4   9   7       19.49       19.64      4.53 o 
  -3   9   7        0.16        0.98      1.47 o 
  -2   9   7       13.09       13.31      2.21 o 
  -1   9   7       68.43       64.32      9.30 o 
   0   9   7       19.02       24.47      4.93 o 
   1   9   7        5.46        6.68      2.22 o 
   2   9   7        3.64        2.90      1.46 o 
   3   9   7       19.99       13.85      3.34 o 
   0  10   7       14.22       18.47      5.04 o 
   1  10   7        5.16        2.07      1.46 o 
   2  10   7        2.81        2.05      2.54 o 
  -2 -10   8        6.95        7.15      3.70 o 
  -1 -10   8        3.05        3.14      2.11 o 
   0 -10   8        8.14        9.20      2.92 o 
   1 -10   8       21.44       20.11      3.56 o 
  -3  -9   8       11.36       15.26      6.78 o 
  -2  -9   8        1.92        2.56      1.37 o 
  -1  -9   8        5.73        4.45      2.33 o 
   0  -9   8       18.04       18.92      3.31 o 
   1  -9   8       17.89       18.17      3.38 o 
   2  -9   8       12.62       10.54      2.66 o 
  -4  -8   8        6.42        7.75      3.04 o 
  -3  -8   8       61.47       63.06      3.85 o 
  -2  -8   8       76.45       78.08      3.93 o 
  -1  -8   8       23.17       24.76      3.58 o 
   0  -8   8       19.71       18.48      2.40 o 
   1  -8   8       49.26       52.43      1.97 o 
   2  -8   8        8.28       11.84      1.87 o 
   3  -8   8       14.91       14.46      2.13 o 
  -5  -7   8        4.31        4.43      2.67 o 
  -4  -7   8       14.87       15.62      3.82 o 
  -3  -7   8        7.49        9.02      2.56 o 
  -2  -7   8        2.54        2.45      2.08 o 
  -1  -7   8       48.82       49.62      3.16 o 
   0  -7   8      170.19      170.50      6.81 o 
   1  -7   8       14.85       12.18      1.70 o 
   2  -7   8        6.46        6.65      1.98 o 
   3  -7   8       19.34       24.67      2.96 o 
   4  -7   8       12.85       18.45      3.29 o 
  -5  -6   8       21.01       25.01      4.47 o 
  -4  -6   8       10.00        8.43      2.55 o 
  -3  -6   8       85.59       92.82     11.61 o 
  -2  -6   8       16.08       16.80      2.75 o 
  -1  -6   8      106.42      116.23      7.13 o 
   0  -6   8      126.30      133.75      6.26 o 
   1  -6   8       26.84       28.10      2.99 o 
   2  -6   8        1.46        3.28      2.13 o 
   3  -6   8       38.29       31.54      2.70 o 
   4  -6   8       44.87       38.85      6.88 o 
   5  -6   8       20.63       15.13      4.45 o 
  -6  -5   8        6.55       11.44      3.67 o 
  -5  -5   8        6.12        4.13      1.99 o 
  -4  -5   8       36.70       36.28      3.74 o 
  -3  -5   8       96.76       96.04      2.66 o 
  -2  -5   8      100.10       98.43      4.33 o 
  -1  -5   8       87.19       80.48      3.50 o 
   0  -5   8       75.98       77.58      4.17 o 
   1  -5   8        1.36        4.57      2.29 o 
   2  -5   8       23.46       31.20      3.73 o 
   3  -5   8       10.49       14.64      3.04 o 
   4  -5   8      111.66      103.66     19.54 o 
   5  -5   8        2.37        3.67      3.18 o 
  -6  -4   8       35.04       30.41      3.59 o 
  -5  -4   8       52.63       60.09      3.94 o 
  -4  -4   8       16.27       14.36      2.23 o 
  -3  -4   8       72.24       71.02      2.61 o 
  -2  -4   8       79.53       77.00     10.13 o 
  -1  -4   8      373.99      385.26     17.31 o 
   0  -4   8       74.09       72.39      2.32 o 
   1  -4   8      203.52      206.13      6.76 o 
   2  -4   8       78.42       82.21      7.67 o 
   3  -4   8       46.24       42.43      2.27 o 
   4  -4   8       32.57       37.63      5.58 o 
   5  -4   8       19.38       19.33      5.04 o 
  -6  -3   8       12.02       10.47      2.87 o 
  -5  -3   8        9.32        6.53      1.46 o 
  -4  -3   8      235.66      225.25      7.03 o 
  -3  -3   8      236.14      227.35      7.00 o 
  -2  -3   8       45.63       39.74      4.48 o 
  -1  -3   8      209.87      209.25      4.26 o 
   0  -3   8      147.25      139.63     13.34 o 
   1  -3   8       49.71       45.21      1.26 o 
   2  -3   8       82.66       89.23      3.97 o 
   3  -3   8       59.59       65.78      5.14 o 
   4  -3   8      100.79      103.27      2.50 o 
   5  -3   8        2.25        3.86      2.79 o 
  -6  -2   8       19.50       18.89      3.20 o 
  -5  -2   8       57.04       59.77      4.58 o 
  -4  -2   8        1.44        1.78      0.92 o 
  -3  -2   8      108.49      104.03      4.83 o 
  -2  -2   8       37.49       42.72      3.06 o 
  -1  -2   8      116.06      108.37      6.76 o 
   0  -2   8      122.40      117.15      3.06 o 
   1  -2   8      182.34      181.02      4.22 o 
   2  -2   8        5.34        6.26      1.30 o 
   3  -2   8       10.81       11.94      1.46 o 
   4  -2   8       46.55       50.19      3.00 o 
   5  -2   8       36.38       34.39      3.61 o 
   6  -2   8        2.21        2.12      2.44 o 
  -6  -1   8       41.38       46.19      5.62 o 
  -5  -1   8        4.59        5.03      1.16 o 
  -4  -1   8      414.07      426.59     11.74 o 
  -3  -1   8       77.70       77.15     12.34 o 
  -2  -1   8       43.42       36.48      3.15 o 
  -1  -1   8       24.45       21.64      4.27 o 
   0  -1   8     1079.72     1135.49     40.08 o 
   1  -1   8       25.79       23.68      0.86 o 
   2  -1   8       71.98       71.45      2.89 o 
   3  -1   8      131.77      133.34      4.08 o 
   4  -1   8        3.71        3.37      1.53 o 
   5  -1   8       26.41       24.73      2.70 o 
   6  -1   8        6.68        7.06      2.05 o 
  -6   0   8        7.31        7.28      1.49 o 
  -5   0   8       57.20       57.05      3.87 o 
  -4   0   8        0.00        3.07      1.16 o 
  -3   0   8       27.79       28.45      4.45 o 
  -2   0   8       93.42      100.32      3.90 o 
  -1   0   8      313.33      320.41      7.52 o 
   0   0   8       91.24       84.15      2.50 o 
   1   0   8       30.02       24.82      0.88 o 
   2   0   8      112.39       97.37      3.34 o 
   3   0   8      572.06      587.12     14.67 o 
   4   0   8        4.06        4.35      1.13 o 
   5   0   8      119.98      131.85      3.91 o 
   6   0   8        0.51        0.82      1.68 o 
  -6   1   8       40.50       40.82      6.22 o 
  -5   1   8        5.01        4.86      1.38 o 
  -4   1   8      410.64      421.45      9.60 o 
  -3   1   8       80.48       78.49      2.96 o 
  -2   1   8       43.49       42.18      4.23 o 
  -1   1   8       25.98       22.69      3.92 o 
   0   1   8     1082.51     1112.24     17.83 o 
   1   1   8       25.02       24.39      1.46 o 
   2   1   8       74.05       75.38      2.63 o 
   3   1   8      133.80      134.49      3.25 o 
   4   1   8        3.76        4.10      1.02 o 
   5   1   8       26.32       27.21      3.25 o 
   6   1   8        7.24        4.75      1.81 o 
  -6   2   8       19.31       19.35      3.91 o 
  -5   2   8       57.59       51.94      5.71 o 
  -4   2   8        1.44        2.27      1.33 o 
  -3   2   8      104.66      116.91      3.34 o 
  -2   2   8       36.96       41.49      2.50 o 
  -1   2   8      118.17      113.31      4.27 o 
   0   2   8      121.08      114.40      2.30 o 
   1   2   8      179.06      179.21      2.95 o 
   2   2   8        5.88        6.28      1.47 o 
   3   2   8       11.28       10.95      1.89 o 
   4   2   8       46.57       48.44      3.48 o 
   5   2   8       37.28       43.57      8.02 o 
   6   2   8        2.03        1.99      0.96 o 
  -6   3   8       12.23       14.52      2.63 o 
  -5   3   8        9.39       10.94      2.16 o 
  -4   3   8      235.08      231.08     13.00 o 
  -3   3   8      238.84      249.63      8.55 o 
  -2   3   8       45.77       44.37      2.31 o 
  -1   3   8      208.56      204.15      4.41 o 
   0   3   8      145.73      139.44      2.84 o 
   1   3   8       49.13       46.18      2.30 o 
   2   3   8       82.31       87.56      5.30 o 
   3   3   8       57.02       63.07      3.35 o 
   4   3   8       99.17      102.84      2.08 o 
   5   3   8        2.21        2.88      1.30 o 
  -6   4   8       34.89       35.46      4.79 o 
  -5   4   8       51.75       61.10      4.03 o 
  -4   4   8       15.86       17.32      3.06 o 
  -3   4   8       71.47       74.94      2.58 o 
  -2   4   8       78.93       78.01      3.62 o 
  -1   4   8      376.45      383.11      8.96 o 
   0   4   8       74.79       75.05      3.13 o 
   1   4   8      201.82      204.97      5.06 o 
   2   4   8       76.47       78.70      2.74 o 
   3   4   8       47.13       50.68      4.59 o 
   4   4   8       32.61       29.59      4.20 o 
   5   4   8       19.30       19.60      4.00 o 
  -6   5   8        6.92        6.89      2.89 o 
  -5   5   8        6.28        2.45      2.56 o 
  -4   5   8       38.60       36.59      3.55 o 
  -3   5   8       94.30       86.42      4.59 o 
  -2   5   8      100.15      102.70      3.24 o 
  -1   5   8       90.39       90.86      2.45 o 
   0   5   8       77.35       82.74      3.35 o 
   1   5   8        1.10        2.10      0.64 o 
   2   5   8       23.40       25.56      3.81 o 
   3   5   8       10.20       11.78      1.60 o 
   4   5   8      111.77      100.88      5.27 o 
   5   5   8        2.40        4.15      1.30 o 
  -5   6   8       20.39       16.31      3.28 o 
  -4   6   8       10.13        9.28      3.23 o 
  -3   6   8       84.28       90.65      4.01 o 
  -2   6   8       15.29       16.67      3.22 o 
  -1   6   8      109.18      106.74      3.55 o 
   0   6   8      126.37      127.63      4.63 o 
   1   6   8       26.53       29.52      2.00 o 
   2   6   8        1.00        2.82      1.03 o 
   3   6   8       38.97       40.46      4.45 o 
   4   6   8       44.86       35.93      6.38 o 
   5   6   8       20.69       15.47      3.51 o 
  -5   7   8        4.27        3.65      1.63 o 
  -4   7   8       15.32       15.91      2.54 o 
  -3   7   8        7.69        5.89      2.03 o 
  -2   7   8        2.53        1.13      0.92 o 
  -1   7   8       48.28       46.35      5.67 o 
   0   7   8      169.64      171.54      6.11 o 
   1   7   8       15.31       13.39      1.75 o 
   2   7   8        6.67        6.85      1.53 o 
   3   7   8       19.47       24.32      7.43 o 
   4   7   8       12.80       11.81      2.84 o 
  -4   8   8        6.32        9.00      2.34 o 
  -3   8   8       61.84       55.94      3.55 o 
  -2   8   8       76.96       83.71      2.69 o 
  -1   8   8       22.50       21.08      4.48 o 
   0   8   8       19.77       15.97      2.64 o 
   1   8   8       49.34       40.40     12.30 o 
   2   8   8        8.43        4.46      2.61 o 
   3   8   8       14.78       11.57      3.57 o 
  -3   9   8       11.28       14.31      3.37 o 
  -2   9   8        1.93        2.73      0.89 o 
  -1   9   8        5.50        5.35      1.48 o 
   0   9   8       17.56       20.47      4.77 o 
   1   9   8       17.59       19.23      4.34 o 
   0  10   8        8.17        5.29      1.78 o 
   1  10   8       21.05       19.42      6.40 o 
  -3  -9   9       28.21       15.53      6.32 o 
  -2  -9   9       17.73       15.60      3.22 o 
  -1  -9   9        4.23        3.39      1.45 o 
   0  -9   9       38.38       47.94      5.90 o 
   1  -9   9       22.88       26.27      3.90 o 
   2  -9   9        2.59        2.73      1.26 o 
  -4  -8   9       23.39       18.13      6.77 o 
  -3  -8   9       17.15       19.19      5.79 o 
  -2  -8   9        6.45        5.62      2.73 o 
  -1  -8   9       50.12       55.48      5.24 o 
   0  -8   9       29.78       25.94      5.35 o 
   1  -8   9        8.54        8.67      3.73 o 
   2  -8   9       21.00       19.87      2.26 o 
   3  -8   9       19.81       19.99      2.96 o 
  -4  -7   9        9.73       11.92      3.67 o 
  -3  -7   9       90.88      112.51      5.29 o 
  -2  -7   9       41.12       39.95      4.30 o 
  -1  -7   9       16.10       16.19      1.85 o 
   0  -7   9       73.07       79.29      3.39 o 
   1  -7   9       34.99       35.83      2.90 o 
   2  -7   9        9.93        8.77      3.24 o 
   3  -7   9       33.82       30.47      7.03 o 
   4  -7   9       22.50       24.39      5.53 o 
  -5  -6   9        7.74        4.96      2.85 o 
  -4  -6   9       59.00       44.97     10.86 o 
  -3  -6   9        7.49        7.97      2.02 o 
  -2  -6   9        8.76        6.65      1.43 o 
  -1  -6   9       55.54       56.38      5.24 o 
   0  -6   9       56.08       61.01      3.48 o 
   1  -6   9        3.00        6.42      1.66 o 
   2  -6   9       17.59       19.03      3.38 o 
   3  -6   9      154.21      149.79      4.05 o 
   4  -6   9        8.26        2.89      1.90 o 
  -5  -5   9       12.73       10.43      2.48 o 
  -4  -5   9        4.37        0.93      2.89 o 
  -3  -5   9       42.12       42.35      2.50 o 
  -2  -5   9       47.95       44.38      3.03 o 
  -1  -5   9       12.54       13.56      2.31 o 
   0  -5   9       14.90       17.45      2.65 o 
   1  -5   9       84.39       76.10      4.90 o 
   2  -5   9       32.24       29.23      3.44 o 
   3  -5   9       13.83       18.18      2.45 o 
   4  -5   9      111.99      125.62      5.53 o 
   5  -5   9       31.44       33.04      3.93 o 
  -6  -4   9       12.87       11.48      2.49 o 
  -5  -4   9       32.43       30.92      9.39 o 
  -4  -4   9      132.52      137.83      4.64 o 
  -3  -4   9        3.73        4.04      1.43 o 
  -2  -4   9       96.60       92.31      3.41 o 
  -1  -4   9      190.38      184.44      8.67 o 
   0  -4   9       47.68       54.29      6.20 o 
   1  -4   9       43.01       44.82      3.34 o 
   2  -4   9       40.92       53.14      4.18 o 
   3  -4   9      148.47      177.14      8.07 o 
   4  -4   9       37.70       40.00      7.12 o 
   5  -4   9       17.66       18.29      3.33 o 
  -6  -3   9       18.06       13.96      4.09 o 
  -5  -3   9       23.24       22.85      4.90 o 
  -4  -3   9       12.07       10.44      2.01 o 
  -3  -3   9      186.21      180.60      5.46 o 
  -2  -3   9       66.36       70.95      4.43 o 
  -1  -3   9       58.86       57.17      4.77 o 
   0  -3   9       78.97       80.95      4.49 o 
   1  -3   9      146.41      140.29      8.28 o 
   2  -3   9        6.50        5.04      1.71 o 
   3  -3   9       14.51       17.35      2.55 o 
   4  -3   9      111.11      104.79      6.68 o 
   5  -3   9        8.42       12.81      3.01 o 
  -6  -2   9       10.61       12.53      1.84 o 
  -5  -2   9       45.32       39.30      2.59 o 
  -4  -2   9       82.41       81.64      5.17 o 
  -3  -2   9       38.63       44.80      3.54 o 
  -2  -2   9      118.93      108.16      5.70 o 
  -1  -2   9      321.41      331.54     16.48 o 
   0  -2   9      127.03      120.56      5.25 o 
   1  -2   9       35.13       47.87      5.73 o 
   2  -2   9       75.84       78.43      5.48 o 
   3  -2   9       71.11       69.20      9.76 o 
   4  -2   9        6.60        7.00      2.36 o 
   5  -2   9       23.82       22.63      3.24 o 
  -6  -1   9        8.41       10.12      1.86 o 
  -5  -1   9       23.20       21.78      2.90 o 
  -4  -1   9       58.98       59.31      5.91 o 
  -3  -1   9      216.50      204.66      5.03 o 
  -2  -1   9       67.17       69.59      3.37 o 
  -1  -1   9      153.41      168.12      6.89 o 
   0  -1   9      495.12      510.34      9.08 o 
   1  -1   9       97.44      104.92      5.41 o 
   2  -1   9      194.08      193.92      5.40 o 
   3  -1   9       78.87       76.25      3.48 o 
   4  -1   9        6.47        6.01      1.47 o 
   5  -1   9        6.95        7.47      2.90 o 
  -6   0   9        4.82        2.97      1.06 o 
  -5   0   9       34.20       34.51      3.39 o 
  -4   0   9       13.01       15.71      1.83 o 
  -3   0   9       40.78       37.30      5.11 o 
  -2   0   9      242.08      235.06     13.36 o 
  -1   0   9      934.59      902.73     15.34 o 
   0   0   9       54.14       55.57      2.07 o 
   1   0   9        0.15        0.62      0.89 o 
   2   0   9        0.52        1.07      0.65 o 
   3   0   9        2.32        2.88      0.84 o 
   4   0   9        0.25        0.75      0.95 o 
   5   0   9        2.21        1.88      1.37 o 
  -6   1   9        8.14        9.47      3.18 o 
  -5   1   9       23.25       21.75      2.20 o 
  -4   1   9       58.37       50.02      3.40 o 
  -3   1   9      223.14      224.58      4.81 o 
  -2   1   9       68.25       68.41      2.58 o 
  -1   1   9      153.87      154.00      3.74 o 
   0   1   9      487.56      495.77     16.33 o 
   1   1   9       96.45       91.94      3.11 o 
   2   1   9      196.73      199.71      6.31 o 
   3   1   9       77.36       84.72      3.85 o 
   4   1   9        6.65        7.70      1.34 o 
   5   1   9        7.68        9.82      1.60 o 
  -6   2   9       10.71       17.98      3.02 o 
  -5   2   9       45.91       45.11      6.26 o 
  -4   2   9       81.80       81.52      3.06 o 
  -3   2   9       39.05       40.65      4.36 o 
  -2   2   9      117.68      107.37      2.91 o 
  -1   2   9      322.86      321.88      8.31 o 
   0   2   9      128.09      116.49      3.35 o 
   1   2   9       34.82       35.59      2.25 o 
   2   2   9       75.67       77.37      4.80 o 
   3   2   9       69.58       70.40      3.80 o 
   4   2   9        6.43        6.44      1.32 o 
   5   2   9       23.60       22.75      2.49 o 
  -6   3   9       16.77       13.95      2.40 o 
  -5   3   9       22.91       22.79      3.00 o 
  -4   3   9       11.41        9.33      2.96 o 
  -3   3   9      190.24      180.53      4.53 o 
  -2   3   9       65.15       70.24      2.16 o 
  -1   3   9       58.54       55.65      6.63 o 
   0   3   9       75.63       75.73      2.86 o 
   1   3   9      144.09      135.48      3.62 o 
   2   3   9        6.68        3.88      1.11 o 
   3   3   9       14.56       15.21      2.20 o 
   4   3   9      110.69      110.08      2.29 o 
   5   3   9        8.18       11.65      1.88 o 
  -6   4   9       12.74        9.82      1.54 o 
  -5   4   9       33.56       26.84      4.48 o 
  -4   4   9      134.27      136.56      3.52 o 
  -3   4   9        4.02        3.39      0.82 o 
  -2   4   9       99.75       97.31      2.84 o 
  -1   4   9      198.62      189.12      9.62 o 
   0   4   9       45.56       48.88      3.28 o 
   1   4   9       42.48       45.87      1.89 o 
   2   4   9       39.38       58.24      7.94 o 
   3   4   9      149.11      147.59      6.50 o 
   4   4   9       37.11       27.88      3.60 o 
   5   4   9       17.52       17.38      4.94 o 
  -5   5   9       12.61       10.62      2.24 o 
  -4   5   9        4.41        5.10      1.10 o 
  -3   5   9       41.35       44.15      3.05 o 
  -2   5   9       50.62       53.29      4.86 o 
  -1   5   9       12.44       11.04      1.70 o 
   0   5   9       14.38       15.59      1.57 o 
   1   5   9       87.83       85.26      3.34 o 
   2   5   9       33.57       27.77      2.47 o 
   3   5   9       14.10       12.51      1.61 o 
   4   5   9      109.90      109.80      8.95 o 
   5   5   9       31.12       27.61      6.69 o 
  -5   6   9        7.35        9.79      2.58 o 
  -4   6   9       57.50       52.34      8.01 o 
  -3   6   9        7.29        7.43      1.54 o 
  -2   6   9        9.52        6.99      1.36 o 
  -1   6   9       55.69       60.23      7.32 o 
   0   6   9       53.74       54.56      2.79 o 
   1   6   9        2.84        3.09      1.07 o 
   2   6   9       16.84       17.12      1.55 o 
   3   6   9      155.88      155.32      6.07 o 
   4   6   9        7.97        6.33      1.63 o 
  -4   7   9        9.71        7.18      2.07 o 
  -3   7   9       88.10       92.54     17.98 o 
  -2   7   9       39.67       39.17      8.64 o 
  -1   7   9       15.89       15.12      2.74 o 
   0   7   9       71.52       77.18      3.90 o 
   1   7   9       35.39       36.28      2.08 o 
   2   7   9       10.01        7.85      3.61 o 
   3   7   9       34.24       27.65      7.27 o 
   4   7   9       22.74       11.95      5.81 o 
  -4   8   9       23.24       27.30      9.20 o 
  -3   8   9       17.55       19.44      3.47 o 
  -2   8   9        5.91        8.27      2.05 o 
  -1   8   9       49.29       44.37      8.23 o 
   0   8   9       29.90       23.72      3.89 o 
   1   8   9        8.63        8.88      1.47 o 
   2   8   9       21.73       22.46      5.61 o 
   3   8   9       20.05       17.61      7.06 o 
  -3   9   9       28.71       21.52      5.67 o 
  -2   9   9       18.41       14.09      4.68 o 
  -1   9   9        4.28        4.34      2.27 o 
   0   9   9       38.30       43.52      4.76 o 
   1   9   9       22.31       18.32      5.09 o 
   2   9   9        2.49        2.53      2.64 o 
  -2  -9  10       20.67       12.84      4.54 o 
  -1  -9  10       25.18       20.31      2.25 o 
   0  -9  10        9.24       15.87      2.18 o 
   1  -9  10        3.54        3.83      3.32 o 
  -3  -8  10       22.00       16.69      3.40 o 
  -2  -8  10        2.88        1.38      2.55 o 
  -1  -8  10       18.94       17.26      2.63 o 
   0  -8  10       33.12       41.06      5.93 o 
   1  -8  10       64.32       66.61      3.58 o 
   2  -8  10       10.58       11.80      4.16 o 
  -4  -7  10        4.68        0.89      2.74 o 
  -3  -7  10       12.48       17.64      2.69 o 
  -2  -7  10       15.74       16.26      1.94 o 
  -1  -7  10       47.15       58.16      6.82 o 
   0  -7  10       26.90       29.21      3.81 o 
   1  -7  10       58.79       52.37      4.90 o 
   2  -7  10       35.55       37.34      5.39 o 
   3  -7  10        5.21        2.62      1.61 o 
  -5  -6  10        4.76        8.73      3.08 o 
  -4  -6  10       36.97       31.78      3.28 o 
  -3  -6  10        8.64       14.11      4.62 o 
  -2  -6  10       18.95       17.67      1.87 o 
  -1  -6  10       30.12       30.40      4.22 o 
   0  -6  10       68.71       76.54      7.35 o 
   1  -6  10        8.83       13.80      4.84 o 
   2  -6  10       12.90        7.15      3.68 o 
   3  -6  10       70.55       71.79      7.02 o 
   4  -6  10        9.92       19.62      3.09 o 
  -5  -5  10       33.99       31.83     10.58 o 
  -4  -5  10        9.57       11.82      2.67 o 
  -3  -5  10        5.06        2.98      1.00 o 
  -2  -5  10        3.43        3.07      1.04 o 
  -1  -5  10        7.38        9.45      1.66 o 
   0  -5  10       19.80       25.85      4.80 o 
   1  -5  10      108.86      115.48      5.11 o 
   2  -5  10       42.78       49.18      4.43 o 
   3  -5  10       51.73       49.67      8.28 o 
   4  -5  10        1.03        6.47      2.81 o 
  -6  -4  10        6.26        4.89      4.24 o 
  -5  -4  10        5.86        6.75      2.82 o 
  -4  -4  10       39.23       42.82      2.63 o 
  -3  -4  10       46.52       48.55      3.10 o 
  -2  -4  10       82.56       83.27      4.96 o 
  -1  -4  10        5.44        5.65      1.96 o 
   0  -4  10      257.00      270.55     10.04 o 
   1  -4  10       57.98       58.03      4.92 o 
   2  -4  10       49.40       52.69      5.67 o 
   3  -4  10       49.18       54.91      6.97 o 
   4  -4  10       38.08       47.42      9.64 o 
   5  -4  10       10.82        6.68      2.33 o 
  -6  -3  10        6.83        6.51      3.07 o 
  -5  -3  10      135.13      147.82      4.44 o 
  -4  -3  10       95.92      113.84      3.31 o 
  -3  -3  10      180.06      186.61      9.71 o 
  -2  -3  10       52.19       55.58      7.78 o 
  -1  -3  10      110.61      111.83      9.70 o 
   0  -3  10      140.34      139.63      4.90 o 
   1  -3  10      106.28      106.45      4.85 o 
   2  -3  10       52.75       52.17      4.49 o 
   3  -3  10       39.12       36.81      3.19 o 
   4  -3  10       19.00       19.74      3.37 o 
   5  -3  10       32.64       32.30      3.92 o 
  -6  -2  10        3.01        3.06      1.21 o 
  -5  -2  10       44.09       49.61      3.55 o 
  -4  -2  10      121.66      114.36      5.07 o 
  -3  -2  10      121.96      133.46      8.36 o 
  -2  -2  10       26.61       24.60      2.96 o 
  -1  -2  10       27.29       28.35      3.84 o 
   0  -2  10      202.84      221.49      6.52 o 
   1  -2  10       35.07       36.71      4.08 o 
   2  -2  10       32.62       29.73      3.76 o 
   3  -2  10       17.25       17.86      2.50 o 
   4  -2  10       76.69       80.82     10.91 o 
   5  -2  10        0.17        1.52      1.32 o 
  -6  -1  10        4.12        3.70      1.64 o 
  -5  -1  10       39.62       38.87      3.23 o 
  -4  -1  10       23.62       23.89      2.92 o 
  -3  -1  10      159.69      161.62      6.82 o 
  -2  -1  10      162.22      179.27      4.85 o 
  -1  -1  10      485.15      501.16     12.56 o 
   0  -1  10       82.75       75.82      3.20 o 
   1  -1  10      126.20      136.43      6.55 o 
   2  -1  10       93.28      104.36      7.44 o 
   3  -1  10       22.66       28.85      3.79 o 
   4  -1  10        2.51        4.79      1.52 o 
   5  -1  10       15.33       12.08      2.25 o 
  -6   0  10        1.25        2.00      0.99 o 
  -5   0  10        1.15        0.40      1.25 o 
  -4   0  10       90.41       93.08      4.92 o 
  -3   0  10      175.68      177.63      6.27 o 
  -2   0  10       10.89       13.02      1.84 o 
  -1   0  10       15.65       15.49      2.92 o 
   0   0  10       28.10       25.75      1.81 o 
   1   0  10      387.30      370.70      8.68 o 
   2   0  10      132.93      121.89      3.92 o 
   3   0  10       19.73       20.72      3.36 o 
   4   0  10       82.38       91.54      7.36 o 
   5   0  10        0.71        1.03      1.21 o 
  -6   1  10        4.28        4.08      1.30 o 
  -5   1  10       39.94       33.11      4.13 o 
  -4   1  10       23.91       24.53      2.60 o 
  -3   1  10      160.76      168.75      4.85 o 
  -2   1  10      158.51      164.48      3.53 o 
  -1   1  10      481.52      485.92      8.31 o 
   0   1  10       83.14       71.97      3.61 o 
   1   1  10      124.24      130.61      3.37 o 
   2   1  10       88.97       96.66      4.22 o 
   3   1  10       21.63       21.41      3.43 o 
   4   1  10        2.59        4.53      1.96 o 
   5   1  10       14.26        8.88      3.58 o 
  -6   2  10        2.58        5.09      1.60 o 
  -5   2  10       44.33       42.14      6.34 o 
  -4   2  10      125.53      124.14      5.54 o 
  -3   2  10      119.25      119.72      4.59 o 
  -2   2  10       27.54       30.34      1.99 o 
  -1   2  10       25.78       26.59      4.27 o 
   0   2  10      200.37      213.86      6.55 o 
   1   2  10       34.88       32.06      3.36 o 
   2   2  10       32.34       25.73      4.30 o 
   3   2  10       15.80       17.70      2.54 o 
   4   2  10       76.66       89.38      8.45 o 
   5   2  10        0.21       -1.60      2.04 o 
  -6   3  10        7.49        7.04      1.37 o 
  -5   3  10      135.68      153.71      4.19 o 
  -4   3  10       96.08      100.50      3.26 o 
  -3   3  10      181.70      181.41      6.28 o 
  -2   3  10       55.58       59.04      2.49 o 
  -1   3  10      114.88      112.20      3.75 o 
   0   3  10      141.17      140.93      3.40 o 
   1   3  10      108.09      104.92      3.05 o 
   2   3  10       54.44       56.55      3.66 o 
   3   3  10       39.03       38.15      1.58 o 
   4   3  10       18.96       16.55      1.95 o 
   5   3  10       32.35       27.43      9.44 o 
  -6   4  10        6.03        5.57      1.98 o 
  -5   4  10        5.88        5.78      1.85 o 
  -4   4  10       38.46       34.10      5.96 o 
  -3   4  10       45.52       50.97      2.92 o 
  -2   4  10       83.87       82.14      4.31 o 
  -1   4  10        4.95        4.56      1.52 o 
   0   4  10      257.96      260.27      6.58 o 
   1   4  10       60.35       51.93      3.23 o 
   2   4  10       48.99       46.08      3.24 o 
   3   4  10       49.25       43.41      3.83 o 
   4   4  10       37.07       33.55      5.77 o 
   5   4  10       10.74        8.44      2.74 o 
  -5   5  10       33.57       32.68      6.14 o 
  -4   5  10        9.53       11.36      1.99 o 
  -3   5  10        5.03        3.17      1.41 o 
  -2   5  10        3.88        5.59      1.70 o 
  -1   5  10        6.26       10.64      1.90 o 
   0   5  10       19.98       19.61      2.05 o 
   1   5  10      109.03      113.45      3.44 o 
   2   5  10       42.89       44.08      2.49 o 
   3   5  10       50.32       55.52      4.31 o 
   4   5  10        0.91        1.13      1.57 o 
  -5   6  10        4.71        3.48      2.09 o 
  -4   6  10       36.09       30.72      7.16 o 
  -3   6  10        8.32        8.09      2.22 o 
  -2   6  10       18.32       17.18      3.07 o 
  -1   6  10       30.77       26.84      3.74 o 
   0   6  10       69.25       72.19      2.85 o 
   1   6  10        8.54       10.18      1.16 o 
   2   6  10       12.69       10.05      2.46 o 
   3   6  10       70.15       55.77     10.65 o 
   4   6  10        9.96        6.15      3.18 o 
  -4   7  10        4.70        6.20      1.81 o 
  -3   7  10       12.70       12.02      3.17 o 
  -2   7  10       16.13       16.89      4.24 o 
  -1   7  10       46.05       51.98      7.07 o 
   0   7  10       26.81       38.53      5.09 o 
   1   7  10       59.41       54.83      3.45 o 
   2   7  10       36.10       27.71      7.66 o 
   3   7  10        5.01        6.32      2.04 o 
  -3   8  10       22.45       12.60      6.07 o 
  -2   8  10        2.76        3.74      1.62 o 
  -1   8  10       18.65       17.97      5.04 o 
   0   8  10       32.56       30.45      4.60 o 
   1   8  10       62.96       65.33      3.58 o 
   2   8  10       10.73        9.58      2.80 o 
  -2   9  10       19.68       15.21      5.26 o 
   0   9  10        9.13        7.84      2.92 o 
   1   9  10        3.76        6.57      2.41 o 
  -1  -9  11       30.18       23.74      3.69 o 
   0  -9  11       41.20       37.15      5.03 o 
  -3  -8  11        9.48       13.68      3.16 o 
  -2  -8  11        9.48       10.85      2.90 o 
  -1  -8  11       14.14        9.21      4.29 o 
   0  -8  11       14.94        9.29      2.75 o 
   1  -8  11       20.95       18.27      3.60 o 
   2  -8  11        9.48        4.78      2.11 o 
  -4  -7  11        8.65        6.90      2.38 o 
  -3  -7  11       11.73       15.39      4.01 o 
  -2  -7  11       16.80       19.47      4.49 o 
  -1  -7  11       18.73       22.76      5.30 o 
   0  -7  11       57.48       65.54      4.91 o 
   1  -7  11        6.84        7.02      1.77 o 
   2  -7  11        7.76        8.30      2.53 o 
   3  -7  11       11.25       12.19      2.65 o 
  -4  -6  11        0.59        4.06      2.42 o 
  -2  -6  11        5.82        6.77      2.02 o 
  -1  -6  11       16.79       18.82      2.19 o 
   0  -6  11       39.31       35.01      6.12 o 
   1  -6  11       51.43       53.64      5.55 o 
   2  -6  11       15.15       18.47      3.25 o 
   3  -6  11        5.88        5.56      1.59 o 
  -5  -5  11       14.48       13.28      2.64 o 
  -4  -5  11       54.05       43.62     10.92 o 
  -3  -5  11       10.39       12.65      2.52 o 
  -2  -5  11       10.08       12.30      2.04 o 
  -1  -5  11       40.31       46.16      7.76 o 
   0  -5  11       23.07       20.76      3.69 o 
   1  -5  11       15.23       14.55      2.11 o 
   2  -5  11       29.87       33.52      3.55 o 
   3  -5  11       36.64       51.32      9.94 o 
   4  -5  11       30.09       19.83      5.27 o 
  -5  -4  11       22.35       27.62      3.44 o 
  -4  -4  11       10.54       12.40      3.82 o 
  -3  -4  11        2.06        3.14      1.13 o 
  -2  -4  11       51.54       42.96      2.95 o 
  -1  -4  11        9.15        8.32      1.75 o 
   0  -4  11       75.43       80.08     10.87 o 
   1  -4  11        8.62       10.21      2.56 o 
   2  -4  11       13.15       12.32      1.83 o 
   3  -4  11        0.35        1.18      2.27 o 
   4  -4  11       61.53       55.78     10.00 o 
  -5  -3  11       11.08       12.31      1.71 o 
  -4  -3  11       51.82       57.47      2.70 o 
  -3  -3  11       21.28       19.57      3.81 o 
  -2  -3  11       57.41       57.88      7.50 o 
  -1  -3  11       61.88       57.34      5.31 o 
   0  -3  11       86.71       79.29      9.91 o 
   1  -3  11       21.67       17.95      2.67 o 
   2  -3  11       85.90       96.62      6.67 o 
   3  -3  11       74.94       76.71      4.30 o 
   4  -3  11        3.70        4.99      2.20 o 
  -6  -2  11       27.52       21.44      2.72 o 
  -5  -2  11       33.07       31.16      5.57 o 
  -4  -2  11        8.34        8.43      1.86 o 
  -3  -2  11      118.54      121.09      5.34 o 
  -2  -2  11      630.32      643.35     19.59 o 
  -1  -2  11      138.40      132.41      4.74 o 
   0  -2  11      199.61      199.67      7.85 o 
   1  -2  11      140.26      147.76      6.80 o 
   2  -2  11       68.81       78.45      9.15 o 
   3  -2  11       25.14       30.17      3.29 o 
   4  -2  11       65.45       66.70      4.55 o 
   5  -2  11       15.25       13.93      3.84 o 
  -6  -1  11        2.17        5.28      1.02 o 
  -5  -1  11       49.57       46.58      4.31 o 
  -4  -1  11      133.42      141.56      7.08 o 
  -3  -1  11        0.98        3.85      1.77 o 
  -2  -1  11       29.62       26.50      3.54 o 
  -1  -1  11      116.76      116.93      9.71 o 
   0  -1  11      269.16      260.75     11.47 o 
   1  -1  11       23.95       27.26      4.25 o 
   2  -1  11       19.57       21.44      3.81 o 
   3  -1  11       35.44       32.59      3.67 o 
   4  -1  11       12.53       16.03      2.98 o 
   5  -1  11        3.87        4.40      1.56 o 
  -6   0  11       15.20       13.22      1.57 o 
  -5   0  11       17.94       19.49      3.14 o 
  -4   0  11       12.17       11.18      1.68 o 
  -3   0  11      194.49      191.78      6.36 o 
  -2   0  11       96.61      106.32      4.98 o 
  -1   0  11       49.20       49.03      6.13 o 
   0   0  11       22.69       23.60      3.89 o 
   1   0  11      118.13      108.54      5.58 o 
   2   0  11        0.07        2.01      1.56 o 
   3   0  11        1.17        0.43      3.01 o 
   4   0  11       16.54       11.99      3.84 o 
   5   0  11        0.28        3.59      1.20 o 
  -6   1  11        2.08        1.56      1.51 o 
  -5   1  11       50.68       51.15      3.23 o 
  -4   1  11      135.19      136.33      4.27 o 
  -3   1  11        0.78        1.49      1.10 o 
  -2   1  11       30.29       29.51      1.78 o 
  -1   1  11      118.29      127.55      5.56 o 
   0   1  11      269.56      270.80     10.42 o 
   1   1  11       23.59       25.17      3.90 o 
   2   1  11       20.29       25.36      3.67 o 
   3   1  11       36.05       35.98      5.86 o 
   4   1  11       12.02        9.68      4.73 o 
   5   1  11        3.89        4.17      1.47 o 
  -6   2  11       27.42       20.98      3.59 o 
  -5   2  11       32.92       28.33      3.70 o 
  -4   2  11        8.38        7.35      1.30 o 
  -3   2  11      117.58      117.51      5.74 o 
  -2   2  11      640.94      649.78     23.46 o 
  -1   2  11      139.49      140.16      6.37 o 
   0   2  11      202.69      193.64      7.42 o 
   1   2  11      137.16      136.02      5.28 o 
   2   2  11       67.49       70.72      2.87 o 
   3   2  11       25.23       24.54      3.74 o 
   4   2  11       64.40       63.76      3.91 o 
   5   2  11       14.71       10.18      2.76 o 
  -5   3  11       11.30       19.64      3.57 o 
  -4   3  11       52.46       57.08      2.03 o 
  -3   3  11       22.51       25.84      5.03 o 
  -2   3  11       57.14       62.71      4.86 o 
  -1   3  11       60.30       60.28      3.82 o 
   0   3  11       89.26       80.50      5.77 o 
   1   3  11       21.94       18.92      2.97 o 
   2   3  11       83.61       82.74      3.20 o 
   3   3  11       73.89       81.44      2.53 o 
   4   3  11        3.65        4.29      1.54 o 
  -5   4  11       21.77       26.37      5.31 o 
  -4   4  11       10.57        9.60      3.97 o 
  -3   4  11        1.57        3.09      1.55 o 
  -2   4  11       54.88       51.46      7.90 o 
  -1   4  11        9.74        9.04      2.01 o 
   0   4  11       75.77       81.59      5.59 o 
   1   4  11        7.37        8.65      1.81 o 
   2   4  11       14.07       14.19      1.92 o 
   3   4  11        0.37        2.09      1.56 o 
   4   4  11       61.92       59.20      3.23 o 
  -5   5  11       14.05        9.12      2.91 o 
  -4   5  11       52.44       53.52     14.97 o 
  -3   5  11        9.81       11.23      2.08 o 
  -2   5  11       10.39        9.61      1.60 o 
  -1   5  11       41.32       39.13      3.42 o 
   0   5  11       24.19       19.65      2.63 o 
   1   5  11       15.05       15.15      2.55 o 
   2   5  11       29.53       26.00      2.30 o 
   3   5  11       35.83       40.27      5.60 o 
   4   5  11       30.70       20.27      7.77 o 
  -4   6  11        0.59        3.03      1.83 o 
  -3   6  11       16.58       14.81      2.63 o 
  -2   6  11        5.24        4.15      1.67 o 
  -1   6  11       16.36       13.72      2.57 o 
   0   6  11       39.65       40.38      2.87 o 
   1   6  11       50.60       50.36      2.52 o 
   2   6  11       15.56       13.17      1.45 o 
   3   6  11        6.03        3.37      2.15 o 
  -4   7  11        8.46       13.62      5.40 o 
  -3   7  11       11.45       12.82      3.44 o 
  -2   7  11       16.51       16.86      4.03 o 
  -1   7  11       18.83       21.53      4.37 o 
   0   7  11       56.07       59.22      3.31 o 
   1   7  11        6.64        5.31      1.04 o 
   2   7  11        8.08        4.51      2.66 o 
   3   7  11       11.23        7.25      2.79 o 
  -3   8  11        8.79       12.94      3.75 o 
  -2   8  11        8.78        7.05      3.00 o 
  -1   8  11       13.86       14.72      3.36 o 
   0   8  11       15.42       10.22      2.36 o 
   1   8  11       20.71       18.63      4.56 o 
   2   8  11        9.69        9.09      3.87 o 
  -2  -8  12        4.77        3.77      2.42 o 
  -1  -8  12       36.81       32.46      8.14 o 
   0  -8  12        7.74        6.49      3.00 o 
   1  -8  12        2.57       -0.13      2.61 o 
  -3  -7  12       14.75       12.54      2.64 o 
  -1  -7  12       15.98       16.12      3.76 o 
   0  -7  12       61.49       70.05      9.53 o 
   1  -7  12       10.13        8.52      1.59 o 
   2  -7  12       15.36       10.62      2.00 o 
  -4  -6  12       44.99       41.45      8.19 o 
  -2  -6  12        9.74        9.34      1.48 o 
  -1  -6  12       36.78       35.05      3.01 o 
   0  -6  12        2.02        1.46      1.51 o 
   1  -6  12       14.15       15.19      2.42 o 
   2  -6  12        9.42       10.61      3.17 o 
   3  -6  12        9.75       12.70      2.65 o 
  -3  -5  12       45.19       43.53      4.66 o 
  -2  -5  12       12.70       10.33      1.93 o 
  -1  -5  12        4.26        2.62      2.37 o 
   0  -5  12       28.16       34.01      4.05 o 
   1  -5  12       13.35       14.48      2.62 o 
   2  -5  12        1.65        4.10      1.45 o 
   3  -5  12        8.29        5.45      2.85 o 
  -5  -4  12        3.87        5.07      2.23 o 
  -4  -4  12       60.51       61.89      2.88 o 
  -3  -4  12        6.19        8.29      1.63 o 
  -2  -4  12      111.11      110.14      5.49 o 
  -1  -4  12       37.81       42.00      3.54 o 
   0  -4  12        9.08        7.65      3.57 o 
   1  -4  12       97.94       98.17      5.96 o 
   2  -4  12       52.38       53.43      9.03 o 
   3  -4  12       32.13       35.65      3.08 o 
   4  -4  12        0.12        2.71      1.91 o 
  -5  -3  12        1.05        3.07      1.11 o 
  -4  -3  12       28.16       23.30      3.91 o 
  -3  -3  12       66.76       63.91      3.39 o 
  -2  -3  12       22.71       21.38      4.94 o 
  -1  -3  12       15.27       16.22      2.14 o 
   0  -3  12       18.26       18.12      3.29 o 
   1  -3  12      103.62      113.38     10.56 o 
   2  -3  12        5.79        6.54      2.55 o 
   3  -3  12       37.20       43.37      4.56 o 
   4  -3  12       27.53       23.62      2.98 o 
  -5  -2  12       10.49        3.02      2.20 o 
  -4  -2  12       37.95       43.14      4.40 o 
  -3  -2  12       16.79       16.10      2.51 o 
  -2  -2  12       18.91       14.72      2.02 o 
  -1  -2  12       32.71       33.53      5.13 o 
   0  -2  12       61.03       56.29      8.10 o 
   1  -2  12      124.62      128.81      8.96 o 
   2  -2  12       14.79       12.58      2.32 o 
   3  -2  12       24.06       22.68      2.59 o 
   4  -2  12        2.44        5.15      1.51 o 
  -5  -1  12        7.11        5.98      1.67 o 
  -4  -1  12       50.55       41.25      5.91 o 
  -3  -1  12      185.97      185.18      7.47 o 
  -2  -1  12       48.14       53.94      4.50 o 
  -1  -1  12       17.61       15.28      2.80 o 
   0  -1  12      186.75      192.62      8.06 o 
   1  -1  12       72.70       68.49      4.48 o 
   2  -1  12        4.66        5.35      1.34 o 
   3  -1  12       12.06       13.43      2.71 o 
   4  -1  12        6.29        4.51      2.22 o 
  -5   0  12       45.05       46.62      3.46 o 
  -4   0  12       11.03       10.33      1.56 o 
  -3   0  12      142.13      132.32      4.54 o 
  -2   0  12      109.35       99.64      5.84 o 
  -1   0  12      172.67      190.11      7.57 o 
   0   0  12       56.64       64.18      8.68 o 
   1   0  12       31.73       31.14      2.95 o 
   2   0  12       46.29       49.56      7.24 o 
   3   0  12       39.74       34.92      4.84 o 
   4   0  12        0.49        1.05      1.91 o 
  -5   1  12        7.01        6.10      1.75 o 
  -4   1  12       50.65       51.14      2.07 o 
  -3   1  12      189.00      185.10      7.64 o 
  -2   1  12       49.06       42.05      8.18 o 
  -1   1  12       17.18       16.18      2.31 o 
   0   1  12      186.49      197.21      8.60 o 
   1   1  12       74.69       78.96      4.57 o 
   2   1  12        4.42        4.33      1.53 o 
   3   1  12       12.39       13.85      2.35 o 
   4   1  12        6.11        7.93      1.81 o 
  -5   2  12       11.59        9.75      1.86 o 
  -4   2  12       38.03       37.95      6.36 o 
  -3   2  12       16.79       14.35      2.35 o 
  -2   2  12       20.53       20.84      3.71 o 
  -1   2  12       31.19       33.83      4.94 o 
   0   2  12       60.33       54.82      4.75 o 
   1   2  12      122.25      117.27      5.32 o 
   2   2  12       16.23       16.46      2.43 o 
   3   2  12       24.64       20.21      3.26 o 
   4   2  12        2.46        2.61      1.23 o 
  -5   3  12        0.95        0.50      1.43 o 
  -4   3  12       28.66       33.08      5.91 o 
  -3   3  12       70.03       60.14      7.86 o 
  -2   3  12       21.67       24.22      2.54 o 
  -1   3  12       15.16       14.33      3.14 o 
   0   3  12       17.20       20.82      2.61 o 
   1   3  12      104.46      114.10      6.24 o 
   2   3  12        5.64        6.51      1.45 o 
   3   3  12       37.35       50.38      7.40 o 
   4   3  12       27.76       28.62      4.22 o 
  -5   4  12        3.85        0.22      2.15 o 
  -4   4  12       59.31       55.35      9.30 o 
  -3   4  12        6.21        7.55      2.33 o 
  -2   4  12      111.42      110.73      5.33 o 
  -1   4  12       37.65       43.56      4.21 o 
   0   4  12        8.51        8.89      1.95 o 
   1   4  12       96.30       95.66      2.70 o 
   2   4  12       51.68       46.75      7.16 o 
   3   4  12       32.37       31.70      5.33 o 
   4   4  12        0.13        4.89      3.04 o 
  -4   5  12        9.86       11.43      3.28 o 
  -3   5  12       46.46       60.67      8.81 o 
  -2   5  12       11.98       11.05      2.86 o 
  -1   5  12        4.30        3.08      1.32 o 
   0   5  12       28.05       31.47      2.69 o 
   1   5  12       14.00       11.97      1.91 o 
   2   5  12        1.75        2.23      0.94 o 
   3   5  12        8.26        4.41      1.98 o 
  -4   6  12       44.74       54.76     13.18 o 
  -3   6  12        2.44        0.53      1.49 o 
  -2   6  12        9.93        9.31      2.07 o 
  -1   6  12       37.28       38.85      5.97 o 
   0   6  12        1.87        3.03      2.06 o 
   1   6  12       14.33       11.29      1.63 o 
   2   6  12        9.60        8.31      2.09 o 
  -3   7  12       14.10       16.29      6.02 o 
  -2   7  12        0.79        3.11      1.32 o 
  -1   7  12       16.15       14.86      2.55 o 
   0   7  12       61.58       67.54      2.58 o 
   1   7  12       10.82        7.85      1.61 o 
   2   7  12       15.29       11.06      3.40 o 
  -2   8  12        4.89        1.05      1.59 o 
  -1   8  12       36.11       26.10      6.03 o 
   0   8  12        7.73        7.66      1.56 o 
   1   8  12        2.63        2.85      1.00 o 
  -1  -7  13       23.37       25.21      5.45 o 
   0  -7  13        0.44        6.32      1.67 o 
   1  -7  13       10.03       14.10      5.59 o 
  -2  -6  13        0.54        2.97      1.65 o 
  -1  -6  13       23.43       21.15      3.66 o 
   0  -6  13       38.98       41.44      3.03 o 
   1  -6  13        4.66        6.98      2.18 o 
   2  -6  13        7.50        8.45      1.69 o 
  -3  -5  13       11.86        7.06      3.15 o 
  -2  -5  13       10.54       13.14      2.05 o 
  -1  -5  13       67.00       72.19      3.53 o 
   0  -5  13        4.35        6.73      2.12 o 
   1  -5  13       52.78       60.11      5.22 o 
   2  -5  13       12.28       11.34      1.97 o 
   3  -5  13        0.42        0.95      4.00 o 
  -4  -4  13       81.21       73.52      3.20 o 
  -3  -4  13       45.73       43.62      6.17 o 
  -2  -4  13        8.41        7.71      1.69 o 
  -1  -4  13       31.17       32.12      5.39 o 
   0  -4  13       40.31       39.94      7.00 o 
   1  -4  13       22.31       16.43      3.05 o 
   2  -4  13        3.58        3.56      1.91 o 
   3  -4  13       12.74       11.77      2.42 o 
  -5  -3  13       25.92       19.28      7.26 o 
  -4  -3  13        2.40        3.28      2.53 o 
  -3  -3  13       33.44       28.43      3.56 o 
  -2  -3  13       42.40       46.80      5.44 o 
  -1  -3  13       40.39       36.14      7.14 o 
   0  -3  13        7.34        5.28      2.68 o 
   1  -3  13       52.89       59.82      4.56 o 
   2  -3  13       14.68       14.59      3.75 o 
   3  -3  13        9.97       12.54      2.49 o 
  -5  -2  13        0.24        1.74      1.50 o 
  -4  -2  13       59.17       46.98      6.68 o 
  -3  -2  13       16.69       20.09      3.29 o 
  -2  -2  13       23.74       23.88      2.68 o 
  -1  -2  13       26.57       27.43      4.90 o 
   0  -2  13       57.04       62.19      9.31 o 
   1  -2  13        9.44       12.29      4.64 o 
   2  -2  13       26.85       27.81      2.92 o 
   3  -2  13       28.63       32.82      4.89 o 
   4  -2  13       35.36       37.66      5.19 o 
  -5  -1  13       35.83       36.83      6.69 o 
  -4  -1  13        0.98        0.01      1.24 o 
  -3  -1  13       31.93       30.52      4.20 o 
  -2  -1  13       42.22       36.91      4.10 o 
  -1  -1  13       47.02       44.53      7.37 o 
   0  -1  13        5.72        5.70      2.08 o 
   1  -1  13       90.00      103.68      8.55 o 
   2  -1  13       34.23       40.26      5.63 o 
   3  -1  13        9.41        9.26      2.95 o 
   4  -1  13       12.85       17.65      3.96 o 
  -5   0  13       12.27       10.67      2.00 o 
  -4   0  13       69.22       62.78      6.61 o 
  -3   0  13      125.69      135.53      3.61 o 
  -2   0  13       85.54       85.41      4.30 o 
  -1   0  13      173.43      181.74      7.89 o 
   0   0  13      418.13      450.17     31.39 o 
   1   0  13        2.14        4.00      1.51 o 
   2   0  13        1.88        4.33      1.70 o 
   3   0  13       17.46       17.53      2.57 o 
   4   0  13       22.71       22.62      3.04 o 
  -5   1  13       35.74       35.54      4.37 o 
  -4   1  13        0.92        1.97      1.28 o 
  -3   1  13       32.42       28.59      5.23 o 
  -2   1  13       40.82       41.21      3.64 o 
  -1   1  13       47.66       51.28      5.53 o 
   0   1  13        5.54        7.20      2.32 o 
   1   1  13       92.09       95.16      4.20 o 
   2   1  13       33.78       39.67      3.98 o 
   3   1  13        9.48       10.31      2.13 o 
   4   1  13       13.09       10.30      4.06 o 
  -5   2  13        0.21        0.02      1.19 o 
  -4   2  13       59.93       53.54      8.35 o 
  -3   2  13       18.04       19.10      3.63 o 
  -2   2  13       23.76       28.25      5.00 o 
  -1   2  13       27.42       30.14      3.61 o 
   0   2  13       56.52       59.48      4.79 o 
   1   2  13        9.17        7.83      1.62 o 
   2   2  13       27.38       29.65      4.14 o 
   3   2  13       29.07       30.01      5.37 o 
   4   2  13       35.54       27.01      7.04 o 
  -5   3  13       25.81       22.18      4.93 o 
  -4   3  13        2.24       -0.69      1.84 o 
  -3   3  13       33.77       30.18      5.13 o 
  -2   3  13       39.58       40.66      7.21 o 
  -1   3  13       41.18       42.18      3.20 o 
   0   3  13        7.12        8.20      2.03 o 
   1   3  13       54.49       51.35      7.47 o 
   2   3  13       13.43       11.82      2.16 o 
   3   3  13       10.04        9.43      1.79 o 
  -4   4  13       81.16       79.82      4.88 o 
  -3   4  13       45.42       44.58      8.09 o 
  -2   4  13        8.54        4.59      2.28 o 
  -1   4  13       32.76       22.34      4.60 o 
   0   4  13       40.60       41.33      6.95 o 
   1   4  13       22.37       17.05      2.48 o 
   2   4  13        3.84        4.65      1.82 o 
   3   4  13       13.25       12.86      1.95 o 
  -4   5  13        5.22        4.02      1.35 o 
  -3   5  13       12.12       11.89      2.89 o 
  -2   5  13        9.96        8.68      2.39 o 
  -1   5  13       67.36       66.16      5.50 o 
   0   5  13        4.37        2.96      2.72 o 
   1   5  13       52.77       52.91      5.19 o 
   2   5  13       12.12       12.88      4.06 o 
   3   5  13        0.36        3.51      2.11 o 
  -3   6  13        0.85        2.55      1.27 o 
  -2   6  13        0.56       -1.78      1.78 o 
  -1   6  13       23.62       23.59      3.79 o 
   0   6  13       39.52       46.66      7.17 o 
   1   6  13        4.74        6.41      3.14 o 
   2   6  13        7.30        3.01      1.44 o 
  -2   7  13       15.42       12.67      2.92 o 
  -1   7  13       23.37       22.53      3.92 o 
   0   7  13        0.49        2.98      1.41 o 
   1   7  13        9.74        6.52      2.39 o 
  -2  -6  14       70.53       53.94     11.08 o 
  -1  -6  14       19.14       19.55      3.23 o 
   0  -6  14        6.22        4.86      2.11 o 
   1  -6  14       43.51       38.76      8.06 o 
  -3  -5  14        2.99        0.61      1.67 o 
  -2  -5  14        3.73        2.41      1.49 o 
  -1  -5  14       75.52       89.09      6.22 o 
   0  -5  14       42.07       35.20      6.86 o 
   1  -5  14        7.07        5.55      4.59 o 
   2  -5  14        2.63        4.93      1.58 o 
  -3  -4  14       29.92       31.38      4.41 o 
  -2  -4  14       39.00       38.92      4.22 o 
  -1  -4  14       51.77       59.74      8.22 o 
   0  -4  14       14.61       12.80      2.49 o 
   1  -4  14       17.91       23.25      4.44 o 
   2  -4  14        3.24        3.33      1.71 o 
  -4  -3  14       45.31       48.41      3.41 o 
  -3  -3  14        3.07        4.05      1.25 o 
  -2  -3  14        1.52        3.17      1.73 o 
  -1  -3  14       76.73       79.72      3.41 o 
   0  -3  14       15.87       14.87      2.97 o 
   1  -3  14       79.72       79.79      4.59 o 
   2  -3  14        7.49        9.04      2.17 o 
   3  -3  14       15.73       22.88      3.92 o 
  -4  -2  14       18.62       18.30      2.48 o 
  -3  -2  14       72.42       76.01      5.79 o 
  -2  -2  14       22.96       24.05      2.83 o 
  -1  -2  14        8.25       11.91      2.46 o 
   0  -2  14       62.98       67.67      4.85 o 
   1  -2  14       18.87       16.50      2.53 o 
   2  -2  14       23.10       22.07      3.65 o 
   3  -2  14        9.91        8.60      2.17 o 
  -5  -1  14       22.76       17.92      4.21 o 
  -4  -1  14       27.60       19.03      4.09 o 
  -3  -1  14       23.52       26.19      3.81 o 
  -2  -1  14       37.62       40.64      3.52 o 
  -1  -1  14       26.31       31.69      4.10 o 
   0  -1  14       28.68       28.80      4.80 o 
   1  -1  14       16.20       19.34      3.62 o 
   2  -1  14       62.27       60.42      8.96 o 
   3  -1  14       46.21       54.02      4.48 o 
  -5   0  14        1.85        1.65      0.86 o 
  -4   0  14        0.09        2.72      1.88 o 
  -3   0  14        0.63       -0.23      1.87 o 
  -2   0  14        1.12        5.27      2.07 o 
  -1   0  14        0.12        0.28      2.27 o 
   0   0  14       13.43       13.23      6.22 o 
   1   0  14        9.72        6.98      1.75 o 
   2   0  14       49.42       46.32      3.73 o 
   3   0  14        1.60        0.01      1.86 o 
  -5   1  14       22.32       17.47      3.09 o 
  -4   1  14       28.60       23.16      4.16 o 
  -3   1  14       24.10       22.45      4.40 o 
  -2   1  14       36.99       33.11      3.06 o 
  -1   1  14       27.36       27.49      3.63 o 
   0   1  14       28.70       26.37      3.14 o 
   1   1  14       16.40       14.37      2.69 o 
   2   1  14       61.52       63.93      3.90 o 
   3   1  14       46.67       45.06      8.41 o 
  -4   2  14       18.74       22.33      2.40 o 
  -3   2  14       71.11       76.71      5.11 o 
  -2   2  14       22.44       20.13      3.71 o 
  -1   2  14        8.06        7.40      1.75 o 
   0   2  14       62.78       65.02      4.56 o 
   1   2  14       18.15       19.80      3.99 o 
   2   2  14       23.66       20.72      3.26 o 
   3   2  14       10.21       10.45      1.98 o 
  -4   3  14       45.25       37.19      7.76 o 
  -3   3  14        2.96        3.41      1.35 o 
  -2   3  14        1.78        0.79      1.96 o 
  -1   3  14       77.12       80.19      4.08 o 
   0   3  14       15.08       12.49      2.21 o 
   1   3  14       79.94       84.14      3.25 o 
   2   3  14        7.78        8.39      1.94 o 
   3   3  14       16.38       14.45      3.98 o 
  -4   4  14        1.49        1.60      1.25 o 
  -3   4  14       29.03       31.79      4.09 o 
  -2   4  14       39.69       34.29      7.50 o 
  -1   4  14       51.39       42.78      3.37 o 
   0   4  14       14.28       15.95      2.38 o 
   1   4  14       16.61       18.54      2.97 o 
   2   4  14        3.51        4.61      1.63 o 
  -3   5  14        3.05        4.88      2.04 o 
  -2   5  14        3.74        3.10      1.31 o 
  -1   5  14       75.32       71.36      7.96 o 
   0   5  14       42.55       46.14      3.62 o 
   1   5  14        6.98        6.66      3.41 o 
   2   5  14        3.00        3.63      1.35 o 
  -2   6  14       71.36       60.46     10.77 o 
  -1   6  14       19.03       21.05      2.06 o 
   0   6  14        6.35        4.92      1.72 o 
   1   6  14       43.07       42.48      5.18 o 
  -2  -5  15       36.60       29.95      5.77 o 
  -1  -5  15        0.27       -0.25      1.55 o 
   0  -5  15        6.91        9.46      2.09 o 
   1  -5  15        5.46        5.50      1.66 o 
  -3  -4  15        6.47        5.21      1.78 o 
  -2  -4  15       27.27       32.31      2.82 o 
  -1  -4  15       26.25       27.25      2.93 o 
   0  -4  15       31.32       29.81      3.43 o 
   1  -4  15        6.11       10.81      2.71 o 
   2  -4  15       25.60       20.09      4.24 o 
  -3  -3  15       47.57       42.41      9.95 o 
  -2  -3  15       18.72       23.11      3.78 o 
  -1  -3  15       11.04       11.62      2.40 o 
   0  -3  15       25.93       23.02      3.77 o 
   1  -3  15        2.35        4.09      2.59 o 
   2  -3  15        0.35        1.61      2.02 o 
  -4  -2  15       30.54       28.43      3.97 o 
  -3  -2  15        9.94        8.68      3.08 o 
  -2  -2  15       10.35        9.47      2.48 o 
  -1  -2  15       43.13       38.19      7.34 o 
   0  -2  15        5.76        7.58      1.72 o 
   1  -2  15       38.60       33.10      6.51 o 
   2  -2  15       52.77       50.71      8.64 o 
  -4  -1  15       15.75       11.46      2.59 o 
  -3  -1  15       24.11       24.23      2.81 o 
  -2  -1  15        9.76       10.10      2.26 o 
  -1  -1  15        1.65        4.34      2.02 o 
   0  -1  15       66.67       68.73      9.72 o 
   1  -1  15       44.65       41.52      7.91 o 
   2  -1  15       24.92       19.88      3.41 o 
  -4   0  15       31.63       29.64      4.80 o 
  -3   0  15       10.73        7.53      1.88 o 
  -2   0  15       16.54       15.41      2.33 o 
  -1   0  15       33.48       42.18      4.44 o 
   0   0  15       14.18       15.72      2.74 o 
   1   0  15       64.37       67.50      5.65 o 
   2   0  15       19.03       23.72      3.45 o 
   3   0  15       32.73       24.00      5.51 o 
  -4   1  15       14.71       12.53      2.36 o 
  -3   1  15       22.39       18.02      2.77 o 
  -2   1  15        9.57        9.15      3.29 o 
  -1   1  15        1.41        2.77      1.58 o 
   0   1  15       65.67       64.68      5.39 o 
   1   1  15       44.24       43.32      3.33 o 
   2   1  15       24.87       18.13      2.91 o 
  -4   2  15       30.76       25.29      6.58 o 
  -3   2  15        9.61        9.78      1.73 o 
  -2   2  15       10.08        9.67      2.13 o 
  -1   2  15       42.76       38.21      3.50 o 
   0   2  15        5.62        4.38      2.24 o 
   1   2  15       38.66       39.03      5.43 o 
   2   2  15       54.42       47.53      8.15 o 
  -3   3  15       47.58       49.40      6.40 o 
  -2   3  15       18.43       16.02      2.26 o 
  -1   3  15       11.07       13.16      2.24 o 
   0   3  15       26.47       28.44      3.56 o 
   1   3  15        2.44        2.66      1.26 o 
   2   3  15        0.34        3.29      1.73 o 
  -3   4  15        6.42        7.21      2.10 o 
  -2   4  15       28.00       26.25      5.31 o 
  -1   4  15       25.12       28.23      4.10 o 
   0   4  15       31.32       38.70      5.41 o 
   1   4  15        6.48        5.88      1.87 o 
   2   4  15       26.28       20.44      3.18 o 
  -2   5  15       35.92       26.23      6.72 o 
  -1   5  15        0.21        1.71      0.70 o 
   0   5  15        6.92        9.33      2.31 o 
   1   5  15        5.03        6.32      1.91 o 
  -2  -4  16        2.96        6.44      1.75 o 
  -1  -4  16        8.23        7.61      3.02 o 
   0  -4  16       22.98       26.63      4.38 o 
  -2  -3  16       21.98       13.46      3.59 o 
  -1  -3  16       18.90       20.68      4.25 o 
   0  -3  16        4.24        4.05      1.82 o 
   1  -3  16       19.71       16.24      4.09 o 
  -3  -2  16       13.64        7.73      2.60 o 
  -2  -2  16        0.16        2.74      1.50 o 
  -1  -2  16       36.23       41.29      3.84 o 
   0  -2  16       23.42       23.34      6.00 o 
   1  -2  16        1.91        4.13      1.98 o 
  -3  -1  16        9.36        8.33      2.86 o 
  -2  -1  16       10.41       15.14      3.00 o 
  -1  -1  16       22.16       20.80      3.17 o 
   0  -1  16       30.93       29.71      3.27 o 
   1  -1  16       47.22       46.18      8.00 o 
   2  -1  16        4.09        5.43      2.64 o 
  -3   0  16       15.83       15.60      2.41 o 
  -2   0  16        4.17        5.73      2.29 o 
  -1   0  16       38.85       40.33      5.34 o 
   0   0  16        2.55        7.58      2.52 o 
   1   0  16        9.64        9.93      1.97 o 
   2   0  16        2.86        4.31      3.37 o 
  -3   1  16        9.80        5.56      5.12 o 
  -2   1  16        9.97       11.66      3.90 o 
  -1   1  16       21.43       25.20      3.53 o 
   0   1  16       31.05       28.28      2.98 o 
   1   1  16       47.35       49.32      4.23 o 
   2   1  16        4.47       10.61      3.02 o 
  -3   2  16       12.93       10.98      2.48 o 
  -2   2  16        0.17        2.76      1.32 o 
  -1   2  16       35.28       37.40      3.81 o 
   0   2  16       22.58       19.15      2.65 o 
   1   2  16        1.82        5.44      2.40 o 
  -2   3  16       21.13       15.61      3.20 o 
  -1   3  16       18.81       20.09      2.76 o 
   0   3  16        4.48        3.34      1.41 o 
   1   3  16       19.65       20.35      3.68 o 
  -2   4  16        3.06        3.92      1.51 o 
  -1   4  16        8.87        9.71      2.03 o 
   0   4  16       22.92       23.89      3.76 o 
  -1  -2  17        4.94        6.10      2.42 o 
  -2  -1  17        8.24        8.62      2.66 o 
  -1  -1  17        7.67        6.32      1.99 o 
   0  -1  17        7.21        7.77      2.26 o 
  -2   0  17        1.08        0.83      1.51 o 
  -1   0  17       10.41        7.11      2.19 o 
   0   0  17       20.77       18.78      4.48 o 
  -2   1  17        8.14        7.38      2.51 o 
  -1   1  17        7.33       11.82      2.31 o 
   0   1  17        7.21        3.24      1.87 o 
  -1   2  17        5.04        2.26      1.56 o 
                                                 
